# Supplementary material for: Assessing biodiversity and endemism using phylogenetic methods across multiple taxonomic groups
Source: Ecol Evol. 2015 Oct 22;5(22):5177–92. doi: 10.1002/ece3.1747 (PMC6102556; doi:10.1002/ece3.1747)
Supplement: Supplementary file 6 — Appendix S6. Data subsets including acaciaex_grid.csv, fish_grid.csv, fishex_grid.csv, frogsex_grid.csv, plantgenex_grid.csv, knitbutton.png, pd_pairs_all.csv, pe_pairs_all.csv,sr_pairs_all.csv, we_pairs_all.csv, mdb.dbf, mdb.sbn, mdb.sbx, mdb.shp and mdb.shx. [file ECE3-5-5177-s006.zip]

Archive with 15 entries (15 files):
- Appendix_S6_acaciaex_grid.csv
- Appendix_S6_fishex_grid.csv
- Appendix_S6_fish_grid.csv
- Appendix_S6_frogsex_grid.csv
- Appendix_S6_knitbutton.png
- Appendix_S6_mdb.dbf
- Appendix_S6_mdb.sbn
- Appendix_S6_mdb.sbx
- Appendix_S6_mdb.shp
- Appendix_S6_mdb.shx
- Appendix_S6_pd_pairs_all.csv
- Appendix_S6_pe_pairs_all.csv
- Appendix_S6_plantgenex_grid.csv
- Appendix_S6_sr_pairs_all.csv
- Appendix_S6_we_pairs_all.csv
