# Supplementary material for: Assessing biodiversity and endemism using phylogenetic methods across multiple taxonomic groups
Source: Ecol Evol. 2015 Oct 22;5(22):5177–92. doi: 10.1002/ece3.1747 (PMC6102556; doi:10.1002/ece3.1747)
Supplement: Supplementary file 6 — Appendix S6. Data subsets including acaciaex_grid.csv, fish_grid.csv, fishex_grid.csv, frogsex_grid.csv, plantgenex_grid.csv, knitbutton.png, pd_pairs_all.csv, pe_pairs_all.csv,sr_pairs_all.csv, we_pairs_all.csv, mdb.dbf, mdb.sbn, mdb.sbx, mdb.shp and mdb.shx. [file ECE3-5-5177-s006.zip › Appendix_S6_acaciaex_grid.csv]

Element	Axis_0	Axis_1	ENDC_RICHNESS_Acacia_observed	ENDC_WE_Acacia_observed	PD_P_Acacia_observed	PE_WE_P_Acacia_observed	P_ENDC_WE_Acacia_randomised	P_PD_P_Acacia_randomised	P_PE_WE_P_Acacia_randomised
1137500:-3337500	1137500	-3337500	2	0.012773354	0.06191095	0.000244448	0.228228228	0.966966967	0.830830831
1137500:-3362500	1137500	-3362500	2	0.010287511	0.04196281	0.000150808	0.106106106	0.444444444	0.590590591
1137500:-3387500	1137500	-3387500	1	0.01369863	0.025772901	0.000129288	0.715715716	0.303303303	0.861861862
1137500:-3462500	1137500	-3462500	2	0.02234576	0.037336705	9.09E-05	0.550550551	0.23023023	0.255255255
1137500:-3487500	1137500	-3487500	1	0.166666667	0.02756209	0.000628438	0.987987988	0.565565566	0.97997998
1137500:-3512500	1137500	-3512500	8	0.227656397	0.094914691	0.001024519	0.863863864	0.272272272	0.76976977
1137500:-3537500	1137500	-3537500	2	0.020892875	0.042314267	0.000157497	0.536536537	0.453453453	0.632632633
1137500:-3562500	1137500	-3562500	3	0.026770746	0.049447614	0.000158172	0.361361361	0.279279279	0.316316316
1137500:-3587500	1137500	-3587500	3	0.028298141	0.039723546	0.000105091	0.388388388	0.044044044	0.117117117
1137500:-3612500	1137500	-3612500	5	0.047040083	0.071860095	0.00032175	0.272272272	0.324324324	0.4004004
1137500:-3637500	1137500	-3637500	12	0.090624438	0.13249323	0.000626326	0.016016016	0.398398398	0.107107107
1137500:-3762500	1137500	-3762500	1	0.015873016	0.027166426	5.98E-05	0.765765766	0.523523524	0.499499499
1137500:-3787500	1137500	-3787500	1	0.008196721	0.027801518	5.61E-05	0.567567568	0.571571572	0.445445445
1162500:-3312500	1162500	-3312500	3	0.040379558	0.059872545	0.000323391	0.55955956	0.694694695	0.747747748
1162500:-3437500	1162500	-3437500	1	0.029411765	0.027281887	0.000139601	0.865865866	0.537537538	0.898898899
1162500:-3462500	1162500	-3462500	1	0.166666667	0.02756209	0.000628438	0.988988989	0.557557558	0.980980981
1162500:-3487500	1162500	-3487500	5	0.198886792	0.089497332	0.000833641	0.952952953	0.820820821	0.875875876
1162500:-3512500	1162500	-3512500	7	1.156093642	0.077017014	0.005012119	0.998998999	0.098098098	0.986986987
1162500:-3587500	1162500	-3587500	3	0.018771901	0.056556935	0.000154534	0.139139139	0.576576577	0.319319319
1162500:-3612500	1162500	-3612500	1	0.005128205	0.028726626	5.00E-05	0.188188188	0.656656657	0.386386386
1162500:-3637500	1162500	-3637500	1	0.003144654	0.025239675	3.14E-05	0	0.128128128	0.18018018
1162500:-3687500	1162500	-3687500	3	0.026770746	0.049447614	0.000158172	0.376376376	0.268268268	0.317317317
1162500:-3737500	1162500	-3737500	1	0.005780347	0.040855056	0.000123412	0.262262262	0.957957958	0.834834835
1162500:-3762500	1162500	-3762500	2	0.008435659	0.046703367	9.89E-05	0.027027027	0.695695696	0.352352352
1162500:-3787500	1162500	-3787500	2	0.006976072	0.03912246	5.62E-05	0.008008008	0.327327327	0.055055055
1162500:-3812500	1162500	-3812500	2	0.010896592	0.038347956	5.67E-05	0.133133133	0.279279279	0.049049049
1187500:-3312500	1187500	-3312500	3	0.033263463	0.063709095	0.000350997	0.45045045	0.790790791	0.741741742
1187500:-3362500	1187500	-3362500	5	0.029207066	0.073669063	0.000168555	0.03003003	0.437437437	0.033033033
1187500:-3387500	1187500	-3387500	2	0.021450568	0.042314267	0.000157497	0.556556557	0.491491491	0.644644645
1187500:-3412500	1187500	-3412500	2	0.011071352	0.062318747	0.000190973	0.112112112	0.972972973	0.723723724
1187500:-3437500	1187500	-3437500	1	0.006993007	0.025306924	0.000123783	0.474474474	0.193193193	0.842842843
1187500:-3487500	1187500	-3487500	9	0.096105061	0.116846733	0.000615233	0.204204204	0.622622623	0.378378378
1187500:-3512500	1187500	-3512500	4	0.057794071	0.071835092	0.000438901	0.54954955	0.690690691	0.752752753
1187500:-3537500	1187500	-3537500	1	0.005128205	0.028726626	5.00E-05	0.198198198	0.667667668	0.416416416
1187500:-3562500	1187500	-3562500	1	0.005988024	0.027242013	7.56E-05	0.272272272	0.507507508	0.637637638
1187500:-3587500	1187500	-3587500	1	0.006410256	0.037613491	0.00010573	0.364364364	0.945945946	0.774774775
1187500:-3612500	1187500	-3612500	2	0.084117322	0.05652393	0.0004924	0.933933934	0.944944945	0.923923924
1187500:-3637500	1187500	-3637500	1	0.007142857	0.018976485	0.000120902	0.478478478	0.006006006	0.794794795
1187500:-3662500	1187500	-3662500	1	0.125	0.035656013	0.000334658	0.98998999	0.891891892	0.955955956
1187500:-3687500	1187500	-3687500	1	0.015151515	0.036506528	8.73E-05	0.728728729	0.924924925	0.720720721
1187500:-3712500	1187500	-3712500	1	0.005780347	0.040855056	0.000123412	0.241241241	0.963963964	0.828828829
1187500:-3737500	1187500	-3737500	4	0.025984936	0.070873819	0.000321843	0.097097097	0.656656657	0.582582583
1187500:-3762500	1187500	-3762500	5	0.023658674	0.082980851	0.000302492	0.002002002	0.705705706	0.392392392
1212500:-3312500	1212500	-3312500	4	0.038704532	0.079140637	0.000411678	0.346346346	0.834834835	0.710710711
1212500:-3337500	1212500	-3337500	1	0.005128205	0.028726626	5.00E-05	0.173173173	0.654654655	0.371371371
1212500:-3362500	1212500	-3362500	3	0.0316494	0.060056655	0.000390081	0.447447447	0.716716717	0.796796797
1212500:-3387500	1212500	-3387500	3	0.031499549	0.064389414	0.000391666	0.458458458	0.801801802	0.794794795
1212500:-3412500	1212500	-3412500	1	0.018518519	0.021523021	0.000198524	0.797797798	0.041041041	0.91991992
1212500:-3437500	1212500	-3437500	2	0.012783877	0.034746437	8.24E-05	0.228228228	0.165165165	0.219219219
1212500:-3462500	1212500	-3462500	2	0.021001221	0.03036765	7.60E-05	0.552552553	0.032032032	0.162162162
1212500:-3487500	1212500	-3487500	4	0.104445564	0.076235684	0.00073112	0.840840841	0.801801802	0.876876877
1212500:-3512500	1212500	-3512500	4	0.134752946	0.051131974	0.000188976	0.891891892	0.093093093	0.214214214
1212500:-3537500	1212500	-3537500	4	0.028008603	0.08113885	0.00029157	0.154154154	0.86986987	0.53953954
1212500:-3562500	1212500	-3562500	6	0.119256213	0.100995352	0.000769059	0.712712713	0.851851852	0.778778779
1212500:-3587500	1212500	-3587500	4	0.033582015	0.075953647	0.000271723	0.252252252	0.780780781	0.45045045
1212500:-3612500	1212500	-3612500	2	0.010241674	0.051496275	0.000130566	0.109109109	0.867867868	0.492492492
1212500:-3662500	1212500	-3662500	4	0.025245654	0.080408727	0.000304007	0.099099099	0.867867868	0.557557558
1212500:-3687500	1212500	-3687500	2	0.008925001	0.047445433	0.00014169	0.027027027	0.733733734	0.55955956
1212500:-3712500	1212500	-3712500	2	0.01876736	0.044799408	0.000171456	0.481481481	0.612612613	0.676676677
1212500:-3737500	1212500	-3737500	1	0.005952381	0.036134335	6.08E-05	0.281281281	0.888888889	0.534534535
1212500:-3762500	1212500	-3762500	1	0.007751938	0.031757579	3.84E-05	0.536536537	0.851851852	0.239239239
1237500:-3312500	1237500	-3312500	3	0.051272805	0.052869254	0.000246344	0.668668669	0.444444444	0.640640641
1237500:-3337500	1237500	-3337500	7	0.048893928	0.119052898	0.000502196	0.053053053	0.8998999	0.448448448
1237500:-3362500	1237500	-3362500	1	0.015873016	0.027166426	5.98E-05	0.750750751	0.510510511	0.505505506
1237500:-3387500	1237500	-3387500	4	0.035577895	0.077217937	0.000406393	0.294294294	0.808808809	0.70970971
1237500:-3412500	1237500	-3412500	3	0.014683116	0.053260605	0.000152755	0.018018018	0.439439439	0.304304304
1237500:-3437500	1237500	-3437500	11	0.104406536	0.152837091	0.000896047	0.091091091	0.847847848	0.497497497
1237500:-3462500	1237500	-3462500	3	0.047526983	0.038334827	0.000213933	0.617617618	0.041041041	0.544544545
1237500:-3487500	1237500	-3487500	4	0.105587187	0.056943759	0.000448034	0.853853854	0.218218218	0.737737738
1237500:-3512500	1237500	-3512500	6	0.05734807	0.087292414	0.000472205	0.245245245	0.514514515	0.521521522
1237500:-3537500	1237500	-3537500	3	0.020723791	0.059700723	0.000204565	0.202202202	0.681681682	0.485485485
1237500:-3562500	1237500	-3562500	2	0.012783877	0.034746437	8.24E-05	0.216216216	0.153153153	0.195195195
1237500:-3587500	1237500	-3587500	1	0.008196721	0.027801518	5.61E-05	0.564564565	0.586586587	0.442442442
1237500:-3612500	1237500	-3612500	1	0.003144654	0.025239675	3.14E-05	0	0.134134134	0.191191191
1237500:-3637500	1237500	-3637500	6	0.13046696	0.08889151	0.000764948	0.781781782	0.560560561	0.773773774
1237500:-3662500	1237500	-3662500	11	0.257038567	0.147257956	0.001120488	0.812812813	0.774774775	0.654654655
1237500:-3687500	1237500	-3687500	4	0.026069143	0.083913029	0.000287466	0.133133133	0.900900901	0.551551552
1237500:-3712500	1237500	-3712500	13	0.16842073	0.169519853	0.001090564	0.287287287	0.804804805	0.471471471
1237500:-3737500	1237500	-3737500	1	0.004587156	0.025594217	3.94E-05	0.141141141	0.24024024	0.266266266
1237500:-3762500	1237500	-3762500	7	0.15003742	0.071569848	0.000246186	0.755755756	0.043043043	0.033033033
1237500:-3787500	1237500	-3787500	3	0.020858771	0.065078392	0.000173828	0.204204204	0.828828829	0.38038038
1237500:-3812500	1237500	-3812500	1	0.005952381	0.036134335	6.08E-05	0.246246246	0.892892893	0.527527528
1262500:-3337500	1262500	-3337500	7	0.057757269	0.117063718	0.00068486	0.124124124	0.884884885	0.652652653
1262500:-3362500	1262500	-3362500	1	0.005128205	0.028726626	5.00E-05	0.182182182	0.684684685	0.382382382
1262500:-3387500	1262500	-3387500	5	0.04173756	0.062754186	0.000287975	0.186186186	0.135135135	0.333333333
1262500:-3412500	1262500	-3412500	6	0.158989622	0.087208799	0.000461744	0.82982983	0.515515516	0.516516517
1262500:-3437500	1262500	-3437500	15	0.299769016	0.178405293	0.00137432	0.653653654	0.725725726	0.497497497
1262500:-3462500	1262500	-3462500	10	0.101006206	0.121435254	0.000725804	0.143143143	0.492492492	0.437437437
1262500:-3487500	1262500	-3487500	4	0.04693825	0.068939971	0.00031821	0.406406406	0.615615616	0.591591592
1262500:-3512500	1262500	-3512500	3	0.124851073	0.063466463	0.000290012	0.927927928	0.783783784	0.707707708
1262500:-3562500	1262500	-3562500	1	0.006756757	0.023241721	3.99E-05	0.447447447	0.056056056	0.3003003
1262500:-3587500	1262500	-3587500	3	0.02577089	0.038690789	0.000130472	0.333333333	0.033033033	0.171171171
1262500:-3612500	1262500	-3612500	14	0.098300041	0.150614325	0.00069592	0.007007007	0.428428428	0.085085085
1262500:-3637500	1262500	-3637500	11	0.169942044	0.132537252	0.000901208	0.499499499	0.537537538	0.492492492
1262500:-3662500	1262500	-3662500	10	0.088152887	0.105205863	0.000431791	0.085085085	0.182182182	0.053053053
1262500:-3712500	1262500	-3712500	6	0.032507593	0.067101917	0.00016075	0.006006006	0.056056056	0.004004004
1262500:-3737500	1262500	-3737500	6	0.050918686	0.07934486	0.000316334	0.168168168	0.307307307	0.212212212
1262500:-3762500	1262500	-3762500	13	0.100551582	0.138778047	0.000600485	0.017017017	0.353353353	0.047047047
1262500:-3787500	1262500	-3787500	10	0.068333353	0.105391977	0.000356861	0.015015015	0.189189189	0.015015015
1262500:-3812500	1262500	-3812500	2	0.026685643	0.031488772	0.00017878	0.624624625	0.068068068	0.695695696
1287500:-3312500	1287500	-3312500	2	0.015838509	0.038038183	0.000235531	0.403403403	0.238238238	0.782782783
1287500:-3337500	1287500	-3337500	6	0.052258587	0.117235301	0.000706593	0.189189189	0.958958959	0.770770771
1287500:-3362500	1287500	-3362500	5	0.068675922	0.068359939	0.000529488	0.497497497	0.253253253	0.6996997
1287500:-3387500	1287500	-3387500	3	0.067676768	0.057219579	0.000508836	0.792792793	0.610610611	0.867867868
1287500:-3412500	1287500	-3412500	4	0.096697333	0.061820085	0.000626105	0.793793794	0.367367367	0.84984985
1287500:-3437500	1287500	-3437500	2	0.008887604	0.042112351	7.53E-05	0.035035035	0.445445445	0.157157157
1287500:-3462500	1287500	-3462500	8	0.079901788	0.11890358	0.000698183	0.212212212	0.781781782	0.601601602
1287500:-3487500	1287500	-3487500	9	0.083304666	0.122688967	0.000592921	0.121121121	0.687687688	0.312312312
1287500:-3512500	1287500	-3512500	23	0.303313114	0.238798501	0.001801671	0.054054054	0.695695696	0.175175175
1287500:-3562500	1287500	-3562500	4	0.02409982	0.065431684	0.000164585	0.084084084	0.486486486	0.136136136
1287500:-3587500	1287500	-3587500	5	0.044789758	0.08940566	0.000316331	0.264264264	0.840840841	0.424424424
1287500:-3637500	1287500	-3637500	9	0.079791487	0.097661555	0.000421737	0.103103103	0.188188188	0.114114114
1287500:-3662500	1287500	-3662500	21	0.184958056	0.16458165	0.000881539	0	0.023023023	0.001001001
1287500:-3687500	1287500	-3687500	9	0.087901729	0.084979663	0.000353135	0.152152152	0.039039039	0.044044044
1287500:-3712500	1287500	-3712500	5	0.082154858	0.094009065	0.000599599	0.617617618	0.886886887	0.765765766
1287500:-3737500	1287500	-3737500	8	0.109350387	0.082706207	0.000570279	0.443443443	0.067067067	0.445445445
1287500:-3762500	1287500	-3762500	10	0.067242865	0.085950496	0.000285305	0.012012012	0.013013013	0.004004004
1287500:-3787500	1287500	-3787500	12	0.088960224	0.127272073	0.000545011	0.02002002	0.281281281	0.061061061
1287500:-3812500	1287500	-3812500	17	0.109630633	0.149539151	0.000561343	0	0.11011011	0.001001001
1312500:-3312500	1312500	-3312500	1	0.015873016	0.027166426	5.98E-05	0.746746747	0.501501502	0.507507508
1312500:-3337500	1312500	-3337500	14	0.138118918	0.201487568	0.00137258	0.066066066	0.948948949	0.58958959
1312500:-3362500	1312500	-3362500	3	0.037345354	0.048169773	0.000357248	0.511511512	0.248248248	0.785785786
1312500:-3387500	1312500	-3387500	5	0.03707946	0.063396321	0.000226188	0.144144144	0.151151151	0.145145145
1312500:-3412500	1312500	-3412500	11	0.206296088	0.124666723	0.000767469	0.664664665	0.381381381	0.343343343
1312500:-3437500	1312500	-3437500	9	0.126761066	0.114473135	0.000731824	0.434434434	0.521521522	0.511511512
1312500:-3462500	1312500	-3462500	8	0.074387929	0.099337715	0.000459139	0.151151151	0.379379379	0.259259259
1312500:-3487500	1312500	-3487500	6	0.034741048	0.08660238	0.000255567	0.015015015	0.510510511	0.098098098
1312500:-3512500	1312500	-3512500	17	0.218535774	0.18290755	0.001363265	0.171171171	0.591591592	0.368368368
1312500:-3537500	1312500	-3537500	7	0.055450621	0.076449955	0.00031241	0.113113113	0.107107107	0.114114114
1312500:-3562500	1312500	-3562500	12	0.112770399	0.132752994	0.000744489	0.07007007	0.397397397	0.258258258
1312500:-3587500	1312500	-3587500	4	0.024295214	0.059054086	0.000131085	0.077077077	0.275275275	0.042042042
1312500:-3612500	1312500	-3612500	8	0.106966291	0.097136376	0.000696217	0.393393393	0.314314314	0.54954955
1312500:-3637500	1312500	-3637500	3	0.016615295	0.048629221	0.000107265	0.079079079	0.237237237	0.116116116
1312500:-3662500	1312500	-3662500	15	0.189645155	0.134525108	0.000932267	0.237237237	0.091091091	0.192192192
1312500:-3687500	1312500	-3687500	16	0.182536644	0.149126161	0.001006197	0.106106106	0.146146146	0.175175175
1312500:-3712500	1312500	-3712500	7	0.095097271	0.092888804	0.000589699	0.448448448	0.428428428	0.552552553
1312500:-3737500	1312500	-3737500	7	0.11291267	0.090421232	0.000695511	0.53953954	0.365365365	0.608608609
1312500:-3762500	1312500	-3762500	15	0.175402559	0.127726092	0.000677949	0.165165165	0.044044044	0.039039039
1312500:-3787500	1312500	-3787500	12	0.077410997	0.105635677	0.000398666	0.005005005	0.034034034	0.001001001
1312500:-3812500	1312500	-3812500	17	0.153585847	0.124855937	0.000528139	0.014014014	0.008008008	0
1337500:-3312500	1337500	-3312500	7	0.080056702	0.125761587	0.000648809	0.301301301	0.937937938	0.604604605
1337500:-3337500	1337500	-3337500	12	0.12007704	0.180996442	0.001070467	0.13013013	0.946946947	0.558558559
1337500:-3362500	1337500	-3362500	3	0.015415716	0.055473223	0.000190543	0.046046046	0.540540541	0.463463463
1337500:-3387500	1337500	-3387500	3	0.025108225	0.055498391	0.000220489	0.311311311	0.541541542	0.573573574
1337500:-3462500	1337500	-3462500	1	0.007142857	0.018976485	0.000120902	0.456456456	0.01001001	0.787787788
1337500:-3487500	1337500	-3487500	2	0.020691637	0.046828795	0.000250324	0.493493493	0.728728729	0.826826827
1337500:-3512500	1337500	-3512500	7	0.154278397	0.094864139	0.000517138	0.74974975	0.492492492	0.439439439
1337500:-3537500	1337500	-3537500	4	0.040933578	0.072701943	0.000354014	0.369369369	0.685685686	0.632632633
1337500:-3562500	1337500	-3562500	11	0.09105629	0.123945549	0.000622174	0.039039039	0.398398398	0.216216216
1337500:-3587500	1337500	-3587500	3	0.026390276	0.064385256	0.000276259	0.357357357	0.807807808	0.698698699
1337500:-3612500	1337500	-3612500	4	0.022475649	0.064548	0.000201151	0.038038038	0.466466466	0.251251251
1337500:-3637500	1337500	-3637500	2	0.011222085	0.042197097	7.01E-05	0.121121121	0.452452452	0.116116116
1337500:-3662500	1337500	-3662500	1	0.004587156	0.025594217	3.94E-05	0.139139139	0.197197197	0.266266266
1337500:-3687500	1337500	-3687500	18	0.195026699	0.184212425	0.001115068	0.053053053	0.499499499	0.124124124
1337500:-3712500	1337500	-3712500	14	0.245025321	0.151287358	0.000747474	0.547547548	0.444444444	0.094094094
1337500:-3737500	1337500	-3737500	9	0.116755951	0.088239667	0.000447759	0.382382382	0.066066066	0.143143143
1337500:-3762500	1337500	-3762500	14	0.111495161	0.123776212	0.000632644	0.011011011	0.068068068	0.034034034
1337500:-3787500	1337500	-3787500	6	0.03704883	0.076007943	0.000240505	0.031031031	0.223223223	0.07007007
1337500:-3812500	1337500	-3812500	11	0.069988851	0.080155125	0.000272729	0.003003003	0	0
1362500:-3312500	1362500	-3312500	5	0.075120273	0.093594862	0.00078458	0.563563564	0.861861862	0.854854855
1362500:-3337500	1362500	-3337500	6	0.07276579	0.117822925	0.000794928	0.394394394	0.93993994	0.774774775
1362500:-3362500	1362500	-3362500	6	0.099479868	0.102389741	0.000618853	0.611611612	0.852852853	0.695695696
1362500:-3387500	1362500	-3387500	5	0.03854815	0.081893484	0.000330199	0.151151151	0.668668669	0.439439439
1362500:-3412500	1362500	-3412500	5	0.027720917	0.08738689	0.000328927	0.019019019	0.782782783	0.431431431
1362500:-3437500	1362500	-3437500	3	0.01722597	0.051625302	0.000127525	0.092092092	0.378378378	0.211211211
1362500:-3462500	1362500	-3462500	1	0.005128205	0.028726626	5.00E-05	0.179179179	0.647647648	0.407407407
1362500:-3487500	1362500	-3487500	3	0.025293007	0.040726031	0.000134648	0.318318318	0.055055055	0.22022022
1362500:-3512500	1362500	-3512500	7	0.044051444	0.099136682	0.000365237	0.03003003	0.616616617	0.219219219
1362500:-3537500	1362500	-3537500	1	0.009009009	0.028482679	6.02E-05	0.630630631	0.670670671	0.521521522
1362500:-3562500	1362500	-3562500	1	0.003831418	0.026161824	3.30E-05	0.11011011	0.367367367	0.207207207
1362500:-3587500	1362500	-3587500	2	0.045289855	0.02903186	0.000101921	0.790790791	0.013013013	0.32032032
1362500:-3612500	1362500	-3612500	2	0.017530048	0.039655686	0.000154124	0.432432432	0.348348348	0.623623624
1362500:-3637500	1362500	-3637500	4	0.028448038	0.053474754	0.000148096	0.154154154	0.109109109	0.087087087
1362500:-3662500	1362500	-3662500	3	0.016790202	0.060415448	0.000158869	0.075075075	0.725725726	0.333333333
1362500:-3687500	1362500	-3687500	6	0.038598741	0.063659379	0.000166126	0.048048048	0.038038038	0.009009009
1362500:-3712500	1362500	-3712500	6	0.082854038	0.089449211	0.000316822	0.478478478	0.601601602	0.237237237
1362500:-3737500	1362500	-3737500	6	0.044611183	0.066396123	0.000212579	0.098098098	0.071071071	0.032032032
1362500:-3762500	1362500	-3762500	9	0.083024833	0.087231117	0.000314168	0.104104104	0.06006006	0.017017017
1362500:-3787500	1362500	-3787500	11	0.234159748	0.093046819	0.000500914	0.721721722	0.013013013	0.067067067
1362500:-3812500	1362500	-3812500	10	0.078419255	0.099499906	0.000420848	0.04004004	0.099099099	0.049049049
1387500:-3312500	1387500	-3312500	2	0.013823857	0.042921807	0.000161393	0.321321321	0.518518519	0.655655656
1387500:-3337500	1387500	-3337500	2	0.012121212	0.04978252	0.000170996	0.197197197	0.802802803	0.672672673
1387500:-3362500	1387500	-3362500	3	0.022222222	0.064371339	0.000228134	0.253253253	0.806806807	0.576576577
1387500:-3387500	1387500	-3387500	5	0.035202766	0.08705029	0.000363351	0.099099099	0.763763764	0.516516517
1387500:-3412500	1387500	-3412500	1	0.015873016	0.027166426	5.98E-05	0.747747748	0.544544545	0.514514515
1387500:-3437500	1387500	-3437500	4	0.038919618	0.05078566	0.000254241	0.37037037	0.069069069	0.44044044
1387500:-3462500	1387500	-3462500	18	0.244135898	0.185214899	0.000952944	0.209209209	0.489489489	0.057057057
1387500:-3487500	1387500	-3487500	5	0.040478486	0.070710377	0.00030973	0.162162162	0.33033033	0.387387387
1387500:-3512500	1387500	-3512500	10	0.063898247	0.127560961	0.000537195	0.011011011	0.642642643	0.188188188
1387500:-3537500	1387500	-3537500	4	0.027278829	0.069202089	0.000229809	0.14014014	0.60960961	0.338338338
1387500:-3562500	1387500	-3562500	1	0.006410256	0.037613491	0.00010573	0.384384384	0.936936937	0.763763764
1387500:-3587500	1387500	-3587500	1	0.006410256	0.037613491	0.00010573	0.378378378	0.953953954	0.752752753
1387500:-3612500	1387500	-3612500	1	0.006410256	0.037613491	0.00010573	0.376376376	0.938938939	0.740740741
1387500:-3637500	1387500	-3637500	1	0.003831418	0.026161824	3.30E-05	0.11011011	0.333333333	0.209209209
1387500:-3662500	1387500	-3662500	3	0.038631818	0.055893362	0.000342179	0.534534535	0.548548549	0.774774775
1387500:-3687500	1387500	-3687500	3	0.012032258	0.052135814	9.65E-05	0.002002002	0.393393393	0.064064064
1387500:-3712500	1387500	-3712500	6	0.04921097	0.097727403	0.000383234	0.16016016	0.772772773	0.41041041
1387500:-3737500	1387500	-3737500	6	0.077350521	0.079499379	0.000243949	0.42042042	0.348348348	0.075075075
1387500:-3762500	1387500	-3762500	10	0.154546504	0.077044645	0.000333854	0.52952953	0.002002002	0.005005005
1387500:-3787500	1387500	-3787500	22	0.810012329	0.164796166	0.001856638	0.860860861	0.027027027	0.279279279
1387500:-3812500	1387500	-3812500	13	0.265473774	0.086903928	0.000463766	0.702702703	0	0.002002002
1412500:-3312500	1412500	-3312500	1	0.005291005	0.026895206	7.11E-05	0.193193193	0.442442442	0.625625626
1412500:-3337500	1412500	-3337500	9	0.05554974	0.150730236	0.000650847	0.01001001	0.948948949	0.413413413
1412500:-3362500	1412500	-3362500	4	0.025248901	0.075651487	0.000250542	0.092092092	0.77977978	0.422422422
1412500:-3387500	1412500	-3387500	4	0.022943009	0.097693954	0.00036532	0.063063063	0.972972973	0.691691692
1412500:-3412500	1412500	-3412500	1	0.003623188	0.027055488	3.16E-05	0.049049049	0.494494494	0.201201201
1412500:-3437500	1412500	-3437500	1	0.005291005	0.026895206	7.11E-05	0.209209209	0.46046046	0.625625626
1412500:-3462500	1412500	-3462500	7	0.048003673	0.110493206	0.000490718	0.042042042	0.795795796	0.44044044
1412500:-3487500	1412500	-3487500	5	0.021552903	0.062608003	0.000111443	0.001001001	0.115115115	0
1412500:-3512500	1412500	-3512500	10	0.055680976	0.121942814	0.000431222	0	0.507507508	0.048048048
1412500:-3537500	1412500	-3537500	7	0.057432708	0.098842407	0.00048406	0.114114114	0.602602603	0.426426426
1412500:-3562500	1412500	-3562500	2	0.030798389	0.040409496	0.000109579	0.675675676	0.382382382	0.388388388
1412500:-3587500	1412500	-3587500	1	0.005291005	0.026895206	7.11E-05	0.204204204	0.418418418	0.647647648
1412500:-3637500	1412500	-3637500	4	0.043454689	0.077226193	0.000378469	0.398398398	0.815815816	0.65965966
1412500:-3662500	1412500	-3662500	1	0.014925373	0.028459283	6.00E-05	0.73973974	0.653653654	0.51951952
1412500:-3687500	1412500	-3687500	15	0.163187445	0.170692895	0.000912836	0.099099099	0.641641642	0.166166166
1412500:-3712500	1412500	-3712500	2	0.011502185	0.051847059	0.000130182	0.157157157	0.86986987	0.494494494
1412500:-3737500	1412500	-3737500	5	0.04146562	0.091347637	0.00037375	0.201201201	0.863863864	0.543543544
1412500:-3762500	1412500	-3762500	7	0.037236585	0.105252908	0.000347152	0.002002002	0.708708709	0.179179179
1412500:-3787500	1412500	-3787500	12	0.123140963	0.095621847	0.000478689	0.12012012	0.005005005	0.013013013
1412500:-3812500	1412500	-3812500	8	0.055379122	0.086297738	0.000283953	0.033033033	0.117117117	0.021021021
1437500:-3337500	1437500	-3337500	1	0.005780347	0.040855056	0.000123412	0.264264264	0.974974975	0.842842843
1437500:-3362500	1437500	-3362500	1	0.005780347	0.040855056	0.000123412	0.218218218	0.957957958	0.834834835
1437500:-3387500	1437500	-3387500	3	0.014877382	0.061142311	0.000185435	0.027027027	0.727727728	0.417417417
1437500:-3412500	1437500	-3412500	1	0.003623188	0.027055488	3.16E-05	0.045045045	0.472472472	0.186186186
1437500:-3437500	1437500	-3437500	2	0.040953717	0.041512175	0.000198035	0.764764765	0.399399399	0.724724725
1437500:-3462500	1437500	-3462500	1	0.005291005	0.026895206	7.11E-05	0.209209209	0.422422422	0.631631632
1437500:-3487500	1437500	-3487500	2	0.014135864	0.04203006	0.000243234	0.337337337	0.421421421	0.802802803
1437500:-3512500	1437500	-3512500	7	0.052563286	0.109000908	0.000462308	0.063063063	0.772772773	0.385385385
1437500:-3537500	1437500	-3537500	14	0.095229131	0.18582145	0.000871157	0.003003003	0.900900901	0.208208208
1437500:-3562500	1437500	-3562500	2	0.011840306	0.039434857	0.00014279	0.178178178	0.327327327	0.524524525
1437500:-3587500	1437500	-3587500	2	0.019068484	0.045105922	0.000177958	0.469469469	0.631631632	0.6996997
1437500:-3612500	1437500	-3612500	3	0.049121273	0.034458417	0.000117905	0.645645646	0.026026026	0.152152152
1437500:-3637500	1437500	-3637500	4	0.040751945	0.084326969	0.000309358	0.374374374	0.907907908	0.550550551
1437500:-3662500	1437500	-3662500	3	0.041804375	0.061577602	0.000229162	0.565565566	0.738738739	0.561561562
1437500:-3687500	1437500	-3687500	3	0.027190827	0.072262371	0.000301594	0.383383383	0.920920921	0.741741742
1437500:-3712500	1437500	-3712500	5	0.030855611	0.09224322	0.00029269	0.056056056	0.856856857	0.329329329
1437500:-3737500	1437500	-3737500	6	0.032919667	0.079354528	0.000198673	0.007007007	0.333333333	0.017017017
1437500:-3762500	1437500	-3762500	6	0.037293349	0.096660314	0.000336355	0.037037037	0.742742743	0.284284284
1437500:-3787500	1437500	-3787500	5	0.032116863	0.075612424	0.000233918	0.07007007	0.483483483	0.179179179
1437500:-3812500	1437500	-3812500	3	0.017174466	0.056355912	0.000114579	0.094094094	0.590590591	0.128128128
1462500:-3312500	1462500	-3312500	3	0.015578517	0.063426502	0.000218369	0.037037037	0.784784785	0.543543544
1462500:-3337500	1462500	-3337500	5	0.114806054	0.073417406	0.000882815	0.786786787	0.43043043	0.884884885
1462500:-3362500	1462500	-3362500	5	0.108549784	0.096070388	0.001006118	0.775775776	0.898898899	0.902902903
1462500:-3412500	1462500	-3412500	3	0.014964564	0.052989583	0.000110069	0.026026026	0.439439439	0.116116116
1462500:-3437500	1462500	-3437500	2	0.011243386	0.057598026	0.000128331	0.149149149	0.958958959	0.483483483
1462500:-3462500	1462500	-3462500	2	0.011243386	0.057598026	0.000128331	0.114114114	0.94994995	0.459459459
1462500:-3487500	1462500	-3487500	1	0.007142857	0.018976485	0.000120902	0.474474474	0.008008008	0.791791792
1462500:-3512500	1462500	-3512500	3	0.017023733	0.076015626	0.000234718	0.091091091	0.954954955	0.582582583
1462500:-3537500	1462500	-3537500	1	0.011904762	0.026077858	5.73E-05	0.660660661	0.362362362	0.436436436
1462500:-3587500	1462500	-3587500	1	0.003623188	0.027055488	3.16E-05	0.041041041	0.461461461	0.181181181
1462500:-3612500	1462500	-3612500	1	0.016949153	0.02619761	0.000174549	0.813813814	0.397397397	0.901901902
1462500:-3662500	1462500	-3662500	5	0.104825573	0.072288699	0.000285435	0.750750751	0.406406406	0.333333333
1462500:-3687500	1462500	-3687500	4	0.024168289	0.068599613	0.00017727	0.061061061	0.57957958	0.146146146
1462500:-3712500	1462500	-3712500	13	0.11090502	0.13118271	0.000589468	0.038038038	0.237237237	0.04004004
1462500:-3762500	1462500	-3762500	5	0.043828852	0.078191214	0.000348125	0.224224224	0.580580581	0.485485485
1462500:-3787500	1462500	-3787500	12	0.110850212	0.117974854	0.000468167	0.053053053	0.155155155	0.014014014
1462500:-3812500	1462500	-3812500	9	0.128864095	0.111805987	0.000458857	0.437437437	0.456456456	0.149149149
1487500:-3337500	1487500	-3337500	3	0.102829538	0.050589486	0.000748378	0.900900901	0.314314314	0.926926927
1487500:-3387500	1487500	-3387500	3	0.019484666	0.05538211	0.000170767	0.159159159	0.523523524	0.377377377
1487500:-3412500	1487500	-3412500	4	0.348796828	0.071450286	0.001362286	0.977977978	0.697697698	0.97997998
1487500:-3437500	1487500	-3437500	2	0.016892373	0.045817939	0.000179729	0.417417417	0.660660661	0.683683684
1487500:-3462500	1487500	-3462500	3	0.019484666	0.05538211	0.000170767	0.171171171	0.513513514	0.385385385
1487500:-3537500	1487500	-3537500	3	0.017059376	0.066322315	0.000214866	0.071071071	0.85985986	0.528528529
1487500:-3562500	1487500	-3562500	1	0.005952381	0.036134335	6.08E-05	0.254254254	0.892892893	0.516516517
1487500:-3587500	1487500	-3587500	7	0.041052972	0.089684537	0.000340111	0.016016016	0.382382382	0.172172172
1487500:-3637500	1487500	-3637500	3	0.015507291	0.06512199	0.000174554	0.048048048	0.811811812	0.377377377
1487500:-3662500	1487500	-3662500	6	0.070834436	0.071757559	0.00025255	0.385385385	0.166166166	0.101101101
1487500:-3687500	1487500	-3687500	4	0.060468738	0.061772904	0.000198821	0.574574575	0.357357357	0.218218218
1487500:-3712500	1487500	-3712500	18	0.222047258	0.17294464	0.000984971	0.103103103	0.263263263	0.056056056
1487500:-3737500	1487500	-3737500	12	0.113480045	0.130705389	0.000539957	0.076076076	0.326326326	0.044044044
1487500:-3762500	1487500	-3762500	7	0.040230456	0.066359708	0.000196766	0.016016016	0.018018018	0.006006006
1487500:-3787500	1487500	-3787500	18	0.268157198	0.152245185	0.001010957	0.254254254	0.073073073	0.071071071
1487500:-3812500	1487500	-3812500	5	0.079278012	0.057367254	0.000158244	0.606606607	0.046046046	0.022022022
1512500:-3337500	1512500	-3337500	2	0.091530055	0.041566069	0.000735547	0.932932933	0.427427427	0.95995996
1512500:-3362500	1512500	-3362500	1	0.008196721	0.031622757	6.83E-05	0.554554555	0.841841842	0.601601602
1512500:-3462500	1512500	-3462500	1	0.005291005	0.026895206	7.11E-05	0.208208208	0.435435435	0.628628629
1512500:-3537500	1512500	-3537500	1	0.005780347	0.040855056	0.000123412	0.257257257	0.966966967	0.832832833
1512500:-3562500	1512500	-3562500	1	0.006410256	0.037613491	0.00010573	0.384384384	0.936936937	0.743743744
1512500:-3587500	1512500	-3587500	5	0.029253175	0.063893649	0.000176314	0.031031031	0.149149149	0.05005005
1512500:-3612500	1512500	-3612500	12	0.082236133	0.115891631	0.000417768	0.003003003	0.113113113	0.013013013
1512500:-3637500	1512500	-3637500	11	0.094604999	0.104645903	0.000388808	0.059059059	0.079079079	0.007007007
1512500:-3662500	1512500	-3662500	18	0.220623528	0.152378935	0.000923927	0.106106106	0.061061061	0.04004004
1512500:-3687500	1512500	-3687500	19	0.240891975	0.146952889	0.000988296	0.108108108	0.016016016	0.035035035
1512500:-3712500	1512500	-3712500	21	0.772068724	0.175408331	0.001984519	0.891891892	0.115115115	0.421421421
1512500:-3737500	1512500	-3737500	12	0.120672051	0.121651724	0.000623216	0.118118118	0.204204204	0.149149149
1512500:-3762500	1512500	-3762500	7	0.159951235	0.086553839	0.000695767	0.807807808	0.301301301	0.666666667
1512500:-3787500	1512500	-3787500	13	0.126399963	0.135404448	0.000706392	0.075075075	0.315315315	0.13013013
1512500:-3812500	1512500	-3812500	10	0.1023584	0.124113984	0.000559147	0.152152152	0.547547548	0.192192192
1537500:-3337500	1537500	-3337500	1	0.083333333	0.025159524	0.000677476	0.977977978	0.127127127	0.982982983
1537500:-3362500	1537500	-3362500	2	0.08911368	0.050798367	0.000790663	0.943943944	0.83983984	0.955955956
1537500:-3387500	1537500	-3387500	1	0.003144654	0.025239675	3.14E-05	0	0.122122122	0.162162162
1537500:-3412500	1537500	-3412500	1	0.005952381	0.036134335	6.08E-05	0.291291291	0.901901902	0.544544545
1537500:-3437500	1537500	-3437500	2	0.017975469	0.05488316	0.000180265	0.448448448	0.933933934	0.714714715
1537500:-3462500	1537500	-3462500	5	0.028525254	0.093902457	0.000238386	0.023023023	0.872872873	0.186186186
1537500:-3512500	1537500	-3512500	5	0.031035721	0.082173344	0.00032531	0.054054054	0.64964965	0.435435435
1537500:-3537500	1537500	-3537500	1	0.007194245	0.031757579	3.84E-05	0.477477477	0.845845846	0.24024024
1537500:-3562500	1537500	-3562500	2	0.032194617	0.040174134	0.000373878	0.683683684	0.341341341	0.886886887
1537500:-3587500	1537500	-3587500	14	0.219976258	0.126853112	0.001000573	0.446446446	0.09009009	0.346346346
1537500:-3612500	1537500	-3612500	38	0.617012704	0.261320919	0.002464937	0.027027027	0.021021021	0.009009009
1537500:-3637500	1537500	-3637500	12	0.31692443	0.121108514	0.001275321	0.852852853	0.179179179	0.662662663
1537500:-3662500	1537500	-3662500	3	0.052218514	0.034631615	0.000127168	0.671671672	0.013013013	0.183183183
1537500:-3687500	1537500	-3687500	8	0.134475355	0.083265077	0.000508557	0.602602603	0.089089089	0.327327327
1537500:-3712500	1537500	-3712500	18	0.249261252	0.165010846	0.001137104	0.182182182	0.178178178	0.144144144
1537500:-3737500	1537500	-3737500	9	0.130244241	0.102587248	0.00057218	0.447447447	0.254254254	0.317317317
1537500:-3762500	1537500	-3762500	1	0.00621118	0.030383368	6.26E-05	0.301301301	0.795795796	0.545545546
1537500:-3787500	1537500	-3787500	9	0.075210374	0.096702783	0.000413203	0.086086086	0.157157157	0.092092092
1537500:-3812500	1537500	-3812500	4	0.055395399	0.069748287	0.00028492	0.536536537	0.613613614	0.530530531
