# Supplementary material for: Assessing biodiversity and endemism using phylogenetic methods across multiple taxonomic groups
Source: Ecol Evol. 2015 Oct 22;5(22):5177–92. doi: 10.1002/ece3.1747 (PMC6102556; doi:10.1002/ece3.1747)
Supplement: Supplementary file 6 — Appendix S6. Data subsets including acaciaex_grid.csv, fish_grid.csv, fishex_grid.csv, frogsex_grid.csv, plantgenex_grid.csv, knitbutton.png, pd_pairs_all.csv, pe_pairs_all.csv,sr_pairs_all.csv, we_pairs_all.csv, mdb.dbf, mdb.sbn, mdb.sbx, mdb.shp and mdb.shx. [file ECE3-5-5177-s006.zip › Appendix_S6_fishex_grid.csv]

Element	Axis_0	Axis_1	ENDC_RICHNESS_Fishes_observed	ENDC_WE_Fishes_observed	PD_P_Fishes_observed	PE_WE_P_Fishes_observed	P_ENDC_WE_fishes_rand	P_PD_P_fishes_rand	P_PE_WE_P_fishes_rand
1137500:-3337500	1137500	-3337500	2	0.012205387	0.113964094	0.000657457	0.332332332	0.151151151	0.24024024
1137500:-3437500	1137500	-3437500	2	0.009948779	0.125159487	0.000639575	0.142142142	0.465465465	0.161161161
1162500:-3312500	1162500	-3312500	5	0.109940368	0.232600323	0.003747832	0.828828829	0.119119119	0.808808809
1162500:-3762500	1162500	-3762500	2	0.0119289	0.118315781	0.000712688	0.323323323	0.261261261	0.293293293
1187500:-3412500	1187500	-3412500	3	0.017524536	0.160895631	0.000957689	0.187187187	0.219219219	0.098098098
1187500:-3762500	1187500	-3762500	3	0.016010532	0.167634522	0.000954355	0.052052052	0.43043043	0.097097097
1237500:-3387500	1237500	-3387500	3	0.016010532	0.167634522	0.000954355	0.053053053	0.452452452	0.104104104
1237500:-3712500	1237500	-3712500	3	0.016010532	0.167634522	0.000954355	0.051051051	0.439439439	0.111111111
1262500:-3362500	1262500	-3362500	3	0.020017887	0.15581033	0.001074581	0.292292292	0.107107107	0.258258258
1262500:-3387500	1262500	-3387500	7	0.103384606	0.345932552	0.004152998	0.537537538	0.752752753	0.585585586
1262500:-3712500	1262500	-3712500	4	0.029899421	0.208222969	0.001640776	0.245245245	0.398398398	0.347347347
1287500:-3337500	1287500	-3337500	3	0.020017887	0.15581033	0.001074581	0.28028028	0.103103103	0.244244244
1312500:-3337500	1312500	-3337500	5	0.035495058	0.250802819	0.001885776	0.097097097	0.399399399	0.163163163
1312500:-3687500	1312500	-3687500	4	0.025394048	0.205946788	0.001334315	0.148148148	0.276276276	0.095095095
1337500:-3337500	1337500	-3337500	4	0.090933229	0.190052161	0.004311722	0.83983984	0.06006006	0.894894895
1337500:-3687500	1337500	-3687500	2	0.008711262	0.127546691	0.00058101	0	0.594594595	0.041041041
1362500:-3337500	1362500	-3337500	3	0.01628702	0.163282835	0.000899124	0.088088088	0.244244244	0.079079079
1387500:-3337500	1387500	-3337500	4	0.021329681	0.214566059	0.001254587	0	0.528528529	0.036036036
1387500:-3712500	1387500	-3712500	1	0.004081633	0.077301001	0.000327146	0	0.401401401	0.307307307
1387500:-3737500	1387500	-3737500	1	0.004081633	0.077301001	0.000327146	0	0.382382382	0.292292292
1412500:-3312500	1412500	-3312500	1	0.007575758	0.068503637	0.000421446	0.607607608	0.296296296	0.58958959
1412500:-3337500	1412500	-3337500	3	0.01628702	0.163282835	0.000899124	0.086086086	0.282282282	0.061061061
1412500:-3412500	1412500	-3412500	2	0.012205387	0.113964094	0.000657457	0.337337337	0.151151151	0.243243243
1412500:-3462500	1412500	-3462500	2	0.008711262	0.127546691	0.00058101	0	0.555555556	0.06006006
1412500:-3487500	1412500	-3487500	1	0.004081633	0.077301001	0.000327146	0	0.401401401	0.292292292
1412500:-3537500	1412500	-3537500	4	0.042212946	0.214458754	0.002406258	0.558558559	0.491491491	0.735735736
1412500:-3687500	1412500	-3687500	2	0.011380903	0.138858882	0.000788528	0.198198198	0.843843844	0.449449449
1412500:-3787500	1412500	-3787500	1	0.004081633	0.077301001	0.000327146	0	0.399799599	0.289289289
1437500:-3362500	1437500	-3362500	4	0.027317157	0.195898161	0.001447926	0.173173173	0.09009009	0.192192192
1437500:-3462500	1437500	-3462500	2	0.01165739	0.117822378	0.000663112	0.223223223	0.215215215	0.26026026
1437500:-3487500	1437500	-3487500	1	0.00462963	0.07822795	0.000339343	0.235235235	0.62962963	0.477477477
1437500:-3512500	1437500	-3512500	3	0.01946989	0.159668613	0.001080236	0.275275275	0.155155155	0.279279279
1437500:-3712500	1437500	-3712500	2	0.011380903	0.138858882	0.000788528	0.206206206	0.860860861	0.459459459
1437500:-3787500	1437500	-3787500	2	0.009400782	0.124232538	0.000627378	0.097097097	0.408408408	0.122122122
1437500:-3812500	1437500	-3812500	1	0.004081633	0.077301001	0.000327146	0	0.392392392	0.293293293
1462500:-3362500	1462500	-3362500	5	0.047355334	0.221346426	0.001797452	0.385385385	0.035035035	0.125125125
1462500:-3512500	1462500	-3512500	3	0.023021027	0.149290939	0.001116185	0.367367367	0.042042042	0.317317317
1462500:-3537500	1462500	-3537500	1	0.004081633	0.077301001	0.000327146	0	0.416833667	0.307307307
1462500:-3612500	1462500	-3612500	1	0.004081633	0.077301001	0.000327146	0	0.401401401	0.294294294
1462500:-3637500	1462500	-3637500	2	0.009400782	0.124232538	0.000627378	0.084084084	0.437437437	0.105105105
1462500:-3737500	1462500	-3737500	2	0.009400782	0.124232538	0.000627378	0.099099099	0.413413413	0.123123123
1487500:-3362500	1487500	-3362500	4	0.027317157	0.195898161	0.001447926	0.167167167	0.098098098	0.189189189
1487500:-3537500	1487500	-3537500	1	0.004081633	0.077301001	0.000327146	0	0.373493976	0.317317317
1487500:-3637500	1487500	-3637500	1	0.004081633	0.077301001	0.000327146	0	0.379759519	0.312312312
1487500:-3662500	1487500	-3662500	1	0.004081633	0.077301001	0.000327146	0	0.397795591	0.32032032
1487500:-3712500	1487500	-3712500	1	0.004081633	0.077301001	0.000327146	0	0.353353353	0.306306306
1512500:-3562500	1512500	-3562500	3	0.017213282	0.166078773	0.001044501	0.173173173	0.343343343	0.215215215
1512500:-3612500	1512500	-3612500	6	0.045808848	0.312460223	0.002728435	0.089089089	0.850850851	0.318318318
1512500:-3762500	1512500	-3762500	2	0.0119289	0.118315781	0.000712688	0.323323323	0.27027027	0.308308308
1537500:-3362500	1537500	-3362500	5	0.03139879	0.245216902	0.001689592	0.035035035	0.254254254	0.053053053
1537500:-3412500	1537500	-3412500	1	0.007575758	0.068503637	0.000421446	0.592592593	0.322322322	0.587587588
1537500:-3437500	1537500	-3437500	2	0.01165739	0.117822378	0.000663112	0.269269269	0.212212212	0.265265265
1537500:-3462500	1537500	-3462500	3	0.01628702	0.163282835	0.000899124	0.075075075	0.252252252	0.063063063
1537500:-3512500	1537500	-3512500	1	0.007575758	0.068503637	0.000421446	0.620620621	0.304304304	0.604604605
1537500:-3612500	1537500	-3612500	1	0.005319149	0.053645908	0.00031944	0.401401401	0	0.024024024
1537500:-3662500	1537500	-3662500	4	0.032677199	0.223682451	0.002011079	0.336336336	0.765765766	0.574574575
1537500:-3737500	1537500	-3737500	1	0.014492754	0.057693888	0.000587644	0.822822823	0.171171171	0.772772773
1537500:-3762500	1537500	-3762500	1	0.004081633	0.077301001	0.000327146	0	0.397397397	0.311311311
