# Supplementary material for: Assessing biodiversity and endemism using phylogenetic methods across multiple taxonomic groups
Source: Ecol Evol. 2015 Oct 22;5(22):5177–92. doi: 10.1002/ece3.1747 (PMC6102556; doi:10.1002/ece3.1747)
Supplement: Supplementary file 6 — Appendix S6. Data subsets including acaciaex_grid.csv, fish_grid.csv, fishex_grid.csv, frogsex_grid.csv, plantgenex_grid.csv, knitbutton.png, pd_pairs_all.csv, pe_pairs_all.csv,sr_pairs_all.csv, we_pairs_all.csv, mdb.dbf, mdb.sbn, mdb.sbx, mdb.shp and mdb.shx. [file ECE3-5-5177-s006.zip › Appendix_S6_fish_grid.csv]

Element	Axis_0	Axis_1	ENDC_RICHNESS_Fishes_observed	ENDC_WE_Fishes_observed	PD_P_Fishes_observed	PE_WE_P_Fishes_observed	P_ENDC_WE_fishes_rand	P_PD_P_fishes_rand	P_PE_WE_P_fishes_rand
1012500:-3537500	1012500	-3537500	2	0.009400782	0.124232538	0.000627378	0.093093093	0.373373373	0.122122122
1012500:-3837500	1012500	-3837500	8	0.07765052	0.361324984	0.003425924	0.142142142	0.367367367	0.118118118
1012500:-3987500	1012500	-3987500	2	0.016682785	0.125602272	0.000923703	0.52952953	0.563563564	0.574574575
1012500:-4012500	1012500	-4012500	6	0.065278352	0.325607311	0.003620911	0.426426426	0.977977978	0.650650651
1012500:-4037500	1012500	-4037500	3	0.043709812	0.16548546	0.001518587	0.780780781	0.344344344	0.618618619
1012500:-4087500	1012500	-4087500	6	0.11595849	0.294226264	0.004296855	0.736736737	0.49049049	0.742742743
1012500:-4112500	1012500	-4112500	4	0.063709812	0.237564831	0.002605549	0.762762763	0.963963964	0.788788789
1037500:-3512500	1037500	-3512500	6	0.036717939	0.292148438	0.001989824	0	0.428428428	0.009009009
1037500:-3537500	1037500	-3537500	3	0.014030411	0.174478228	0.000881242	0	0.630630631	0.017017017
1037500:-3837500	1037500	-3837500	7	0.054394707	0.328469302	0.002811204	0.036036036	0.421421421	0.124124124
1037500:-3862500	1037500	-3862500	7	0.066286884	0.329856424	0.002972851	0.175175175	0.465465465	0.154154154
1037500:-3887500	1037500	-3887500	2	0.01244213	0.120074185	0.000756467	0.376376376	0.348348348	0.387387387
1037500:-3987500	1037500	-3987500	1	0.005319149	0.053645908	0.00031944	0.383383383	0	0.021021021
1037500:-4037500	1037500	-4037500	3	0.036682785	0.197681643	0.002010664	0.706706707	0.982982983	0.822822823
1037500:-4062500	1037500	-4062500	2	0.016682785	0.125602272	0.000923703	0.530530531	0.518518519	0.582582583
1037500:-4087500	1037500	-4087500	4	0.063709812	0.237564831	0.002605549	0.766766767	0.954954955	0.782782783
1037500:-4112500	1037500	-4112500	2	0.016682785	0.125602272	0.000923703	0.547547548	0.543543544	0.58958959
1037500:-4137500	1037500	-4137500	3	0.058390663	0.199656444	0.002348275	0.813813814	0.987987988	0.846846847
1062500:-3487500	1062500	-3487500	3	0.020017887	0.15581033	0.001074581	0.26026026	0.122122122	0.245245245
1062500:-3512500	1062500	-3512500	3	0.020017887	0.15581033	0.001074581	0.303303303	0.106106106	0.275275275
1062500:-3812500	1062500	-3812500	4	0.024512552	0.227636654	0.001505884	0.114114114	0.830830831	0.246246246
1062500:-3887500	1062500	-3887500	1	0.004081633	0.077301001	0.000327146	0	0.389389389	0.304304304
1062500:-3912500	1062500	-3912500	8	0.087017917	0.377285082	0.004109304	0.247247247	0.64964965	0.381381381
1062500:-3937500	1062500	-3937500	6	0.058987614	0.289768593	0.002599506	0.314314314	0.407407407	0.26026026
1062500:-3962500	1062500	-3962500	1	0.005319149	0.053645908	0.00031944	0.402402402	0	0.022022022
1062500:-3987500	1062500	-3987500	4	0.025394048	0.205946788	0.001334315	0.141141141	0.289289289	0.099099099
1062500:-4012500	1062500	-4012500	7	0.060505818	0.341504443	0.003138058	0.119119119	0.662662663	0.243243243
1062500:-4037500	1062500	-4037500	4	0.145764418	0.178394726	0.004699815	0.957957958	0.026026026	0.928928929
1062500:-4062500	1062500	-4062500	4	0.028611685	0.215935794	0.001550912	0.223223223	0.560560561	0.264264264
1062500:-4087500	1062500	-4087500	3	0.043709812	0.16548546	0.001518587	0.77977978	0.343343343	0.618618619
1062500:-4112500	1062500	-4112500	4	0.063709812	0.237564831	0.002605549	0.752752753	0.945945946	0.778778779
1062500:-4137500	1062500	-4137500	3	0.052346176	0.186876355	0.002067557	0.81981982	0.91991992	0.827827828
1087500:-3887500	1087500	-3887500	5	0.0357318	0.25691291	0.001984786	0.122122122	0.557557558	0.233233233
1087500:-3912500	1087500	-3912500	6	0.055949132	0.278890302	0.00232238	0.253253253	0.178178178	0.122122122
1087500:-3937500	1087500	-3937500	8	0.07765052	0.361324984	0.003425924	0.142142142	0.337337337	0.098098098
1087500:-3962500	1087500	-3962500	2	0.017970522	0.117889448	0.001013567	0.553553554	0.271271271	0.648648649
1087500:-4112500	1087500	-4112500	2	0.038390663	0.127577074	0.001261313	0.857857858	0.681681682	0.753753754
1087500:-4137500	1087500	-4137500	2	0.034492754	0.151041147	0.001740877	0.858858859	0.980980981	0.892892893
1112500:-3462500	1112500	-3462500	4	0.088953108	0.196895866	0.004238609	0.830830831	0.105105105	0.891891892
1112500:-3787500	1112500	-3787500	1	0.004081633	0.077301001	0.000327146	0	0.412412412	0.313313313
1112500:-3812500	1112500	-3812500	3	0.014030411	0.174478228	0.000881242	0	0.618618619	0.014014014
1112500:-3912500	1112500	-3912500	4	0.03110217	0.20666722	0.001730922	0.309309309	0.297297297	0.404404404
1112500:-3962500	1112500	-3962500	6	0.062205251	0.280537683	0.002731185	0.34034034	0.218218218	0.328328328
1112500:-3987500	1112500	-3987500	6	0.065721621	0.275776696	0.002816568	0.422422422	0.168168168	0.368368368
1112500:-4012500	1112500	-4012500	1	0.004081633	0.077301001	0.000327146	0	0.397397397	0.302302302
1112500:-4062500	1112500	-4062500	4	0.028611685	0.215935794	0.001550912	0.224224224	0.568568569	0.269269269
1112500:-4087500	1112500	-4087500	2	0.038390663	0.127577074	0.001261313	0.878878879	0.678678679	0.768768769
1112500:-4112500	1112500	-4112500	4	0.100502465	0.188835734	0.00304182	0.84984985	0.064064064	0.80980981
1112500:-4137500	1112500	-4137500	2	0.062111801	0.131906738	0.002288631	0.904904905	0.797797798	0.922922923
1137500:-3337500	1137500	-3337500	2	0.012205387	0.113964094	0.000657457	0.332332332	0.151151151	0.24024024
1137500:-3437500	1137500	-3437500	2	0.009948779	0.125159487	0.000639575	0.142142142	0.465465465	0.161161161
1137500:-3912500	1137500	-3912500	7	0.063761632	0.320736537	0.002739503	0.138138138	0.267267267	0.092092092
1137500:-4012500	1137500	-4012500	2	0.015445269	0.108769562	0.000780219	0.513513514	0.065065065	0.453453453
1137500:-4037500	1137500	-4037500	3	0.022744539	0.170327443	0.001241601	0.365365365	0.532532533	0.415415415
1137500:-4062500	1137500	-4062500	4	1.023982055	0.235254601	0.014958481	0.993993994	0.938938939	0.996996997
1137500:-4087500	1137500	-4087500	1	0.005319149	0.053645908	0.00031944	0.413413413	0	0.031031031
1137500:-4112500	1137500	-4112500	2	0.074646075	0.129833559	0.002358038	0.935935936	0.732732733	0.924924925
1162500:-3262500	1162500	-3262500	4	0.086684554	0.216382967	0.003266627	0.843843844	0.603603604	0.858858859
1162500:-3287500	1162500	-3287500	5	0.090766187	0.258913184	0.003479422	0.736736737	0.631631632	0.770770771
1162500:-3312500	1162500	-3312500	5	0.109940368	0.232600323	0.003747832	0.828828829	0.119119119	0.808808809
1162500:-3762500	1162500	-3762500	2	0.0119289	0.118315781	0.000712688	0.323323323	0.261261261	0.293293293
1162500:-3937500	1162500	-3937500	5	0.03521857	0.255154506	0.001941008	0.097097097	0.518518519	0.22022022
1162500:-3987500	1162500	-3987500	6	0.046582207	0.286623066	0.002394081	0.112112112	0.33033033	0.167167167
1162500:-4012500	1162500	-4012500	9	0.168559611	0.377488009	0.005300695	0.552552553	0.169169169	0.438438438
1162500:-4087500	1162500	-4087500	3	0.064301833	0.178547234	0.002558419	0.83983984	0.73973974	0.860860861
1162500:-4112500	1162500	-4112500	2	0.038390663	0.127577074	0.001261313	0.880880881	0.638638639	0.754754755
1162500:-4137500	1162500	-4137500	2	1.014492754	0.058591705	0.001733173	1	0	0.904904905
1187500:-3212500	1187500	-3212500	3	0.078872054	0.174536732	0.002849503	0.890890891	0.675675676	0.8998999
1187500:-3237500	1187500	-3237500	5	0.109940368	0.232600323	0.003747832	0.800800801	0.105105105	0.797797798
1187500:-3262500	1187500	-3262500	4	0.086684554	0.216382967	0.003266627	0.821821822	0.614614615	0.836836837
1187500:-3412500	1187500	-3412500	3	0.017524536	0.160895631	0.000957689	0.187187187	0.219219219	0.098098098
1187500:-3762500	1187500	-3762500	3	0.016010532	0.167634522	0.000954355	0.052052052	0.43043043	0.097097097
1187500:-3837500	1187500	-3837500	2	0.011380903	0.138858882	0.000788528	0.184184184	0.840840841	0.457457457
1187500:-3912500	1187500	-3912500	3	0.016700052	0.185790419	0.00108876	0.143143143	0.876876877	0.306306306
1187500:-3987500	1187500	-3987500	9	0.168559611	0.377488009	0.005300695	0.575575576	0.15015015	0.46046046
1187500:-4012500	1187500	-4012500	6	0.052397995	0.289267977	0.00228643	0.212212212	0.361361361	0.136136136
1187500:-4037500	1187500	-4037500	7	0.063761632	0.320736537	0.002739503	0.147147147	0.262262262	0.089089089
1187500:-4112500	1187500	-4112500	1	0.02	0.10006163	0.001172441	0.910910911	0.978957916	0.955955956
1187500:-4137500	1187500	-4137500	2	0.178030303	0.129301635	0.004644578	0.98998999	0.722722723	0.976976977
1187500:-4162500	1187500	-4162500	2	0.087394958	0.148833679	0.002109999	0.948948949	0.976976977	0.926926927
1212500:-3187500	1212500	-3187500	4	0.086684554	0.216382967	0.003266627	0.82982983	0.608608609	0.846846847
1212500:-3987500	1212500	-3987500	8	0.157195975	0.346019448	0.004847622	0.648648649	0.174174174	0.542542543
1212500:-4012500	1212500	-4012500	2	0.009400782	0.124232538	0.000627378	0.088088088	0.418418418	0.114114114
1212500:-4037500	1212500	-4037500	6	0.052397995	0.289267977	0.00228643	0.202202202	0.391391391	0.12012012
1212500:-4087500	1212500	-4087500	4	0.099965224	0.221365535	0.003628586	0.865865866	0.713713714	0.861861862
1212500:-4137500	1212500	-4137500	1	0.011363636	0.078670736	0.000623471	0.737737738	0.784569138	0.7997998
1212500:-4162500	1212500	-4162500	2	0.087394958	0.148833679	0.002109999	0.948948949	0.974974975	0.916916917
1237500:-3137500	1237500	-3137500	3	0.020017887	0.15581033	0.001074581	0.264264264	0.123123123	0.226226226
1237500:-3187500	1237500	-3187500	6	0.114022	0.27513054	0.003960626	0.723723724	0.158158158	0.692692693
1237500:-3387500	1237500	-3387500	3	0.016010532	0.167634522	0.000954355	0.053053053	0.452452452	0.104104104
1237500:-3712500	1237500	-3712500	3	0.016010532	0.167634522	0.000954355	0.051051051	0.439439439	0.111111111
1237500:-3837500	1237500	-3837500	3	0.017248049	0.165247318	0.00101292	0.178178178	0.338338338	0.171171171
1237500:-3987500	1237500	-3987500	8	0.160747111	0.335641773	0.004883572	0.691691692	0.09009009	0.557557558
1237500:-4012500	1237500	-4012500	1	0.004081633	0.077301001	0.000327146	0	0.398398398	0.311311311
1237500:-4037500	1237500	-4037500	2	0.025319149	0.146993167	0.001472673	0.734734735	0.952952953	0.830830831
1237500:-4062500	1237500	-4062500	7	0.076169208	0.349919071	0.00327987	0.335335335	0.823823824	0.304304304
1237500:-4087500	1237500	-4087500	5	0.275805495	0.214328309	0.007414623	0.984984985	0.014014014	0.977977978
1237500:-4112500	1237500	-4112500	2	0.171985816	0.125544696	0.004406818	0.992992993	0.555555556	0.987987988
1237500:-4162500	1237500	-4162500	2	0.048571429	0.109661868	0.001522412	0.861861862	0.082082082	0.832832833
1237500:-4187500	1237500	-4187500	1	0.028571429	0.097784795	0.001219332	0.950950951	0.97997998	0.963963964
1262500:-3112500	1262500	-3112500	6	0.114022	0.27513054	0.003960626	0.73973974	0.15015015	0.723723724
1262500:-3237500	1262500	-3237500	3	0.020017887	0.15581033	0.001074581	0.299299299	0.104104104	0.265265265
1262500:-3362500	1262500	-3362500	3	0.020017887	0.15581033	0.001074581	0.292292292	0.107107107	0.258258258
1262500:-3387500	1262500	-3387500	7	0.103384606	0.345932552	0.004152998	0.537537538	0.752752753	0.585585586
1262500:-3712500	1262500	-3712500	4	0.029899421	0.208222969	0.001640776	0.245245245	0.398398398	0.347347347
1262500:-3837500	1262500	-3837500	2	0.012618419	0.136471678	0.000847094	0.381381381	0.816816817	0.48048048
1262500:-3912500	1262500	-3912500	4	0.039266818	0.224183067	0.002324155	0.497497497	0.777777778	0.71971972
1262500:-4037500	1262500	-4037500	1	0.004081633	0.077301001	0.000327146	0	0.417835671	0.306306306
1262500:-4062500	1262500	-4062500	6	0.108676486	0.292856529	0.00400053	0.722722723	0.483483483	0.72972973
1262500:-4087500	1262500	-4087500	6	0.099491991	0.254109033	0.002804986	0.658658659	0.017017017	0.386386386
1262500:-4112500	1262500	-4112500	5	0.153281507	0.181729942	0.003186977	0.930930931	0.003003003	0.757757758
1262500:-4137500	1262500	-4137500	3	0.041189848	0.187818431	0.001907259	0.74974975	0.907907908	0.770770771
1262500:-4162500	1262500	-4162500	2	0.087394958	0.148833679	0.002109999	0.95995996	0.973973974	0.926926927
1262500:-4187500	1262500	-4187500	2	0.087394958	0.148833679	0.002109999	0.935935936	0.970970971	0.90990991
1287500:-2987500	1287500	-2987500	3	0.079108796	0.180646823	0.002948513	0.897897898	0.811811812	0.912912913
1287500:-3237500	1287500	-3237500	4	0.086684554	0.216382967	0.003266627	0.850850851	0.610610611	0.87987988
1287500:-3337500	1287500	-3337500	3	0.020017887	0.15581033	0.001074581	0.28028028	0.103103103	0.244244244
1287500:-3887500	1287500	-3887500	2	0.012618419	0.136471678	0.000847094	0.397397397	0.826826827	0.503503504
1287500:-3937500	1287500	-3937500	1	0.005319149	0.053645908	0.00031944	0.399399399	0	0.015015015
1287500:-4012500	1287500	-4012500	3	0.02328967	0.164820985	0.001313799	0.373373373	0.297297297	0.474474474
1287500:-4037500	1287500	-4037500	7	0.143602409	0.315821232	0.004595706	0.731731732	0.218218218	0.657657658
1287500:-4062500	1287500	-4062500	11	0.260708801	0.43076463	0.007738111	0.661661662	0.079079079	0.492492492
1287500:-4087500	1287500	-4087500	8	0.284331026	0.307010048	0.006679088	0.904904905	0.006006006	0.742742743
1287500:-4112500	1287500	-4112500	1	0.028571429	0.097784795	0.001219332	0.934934935	0.967967968	0.963963964
1287500:-4137500	1287500	-4137500	2	0.087394958	0.148833679	0.002109999	0.947947948	0.972972973	0.922922923
1312500:-2887500	1312500	-2887500	4	0.02409952	0.205129071	0.001316247	0.086086086	0.236236236	0.086086086
1312500:-2962500	1312500	-2962500	4	0.02409952	0.205129071	0.001316247	0.079079079	0.23023023	0.069069069
1312500:-3112500	1312500	-3112500	2	0.015388258	0.110349872	0.000838569	0.476476476	0.1001001	0.487487487
1312500:-3187500	1312500	-3187500	2	0.009948779	0.125159487	0.000639575	0.14014014	0.482482482	0.153153153
1312500:-3287500	1312500	-3287500	2	0.012205387	0.113964094	0.000657457	0.349349349	0.141141141	0.239239239
1312500:-3337500	1312500	-3337500	5	0.035495058	0.250802819	0.001885776	0.097097097	0.399399399	0.163163163
1312500:-3687500	1312500	-3687500	4	0.025394048	0.205946788	0.001334315	0.148148148	0.276276276	0.095095095
1312500:-3862500	1312500	-3862500	3	0.035184714	0.151171464	0.001327408	0.67967968	0.062062062	0.523523524
1312500:-4012500	1312500	-4012500	3	0.032618419	0.190095266	0.001860368	0.636636637	0.935935936	0.770770771
1312500:-4062500	1312500	-4062500	6	0.208891591	0.25138142	0.005899993	0.940940941	0.022022022	0.882882883
1312500:-4087500	1312500	-4087500	5	0.205603319	0.219975876	0.004675546	0.965965966	0.036036036	0.866866867
1312500:-4112500	1312500	-4112500	2	0.087394958	0.148833679	0.002109999	0.948948949	0.973973974	0.920920921
1337500:-3062500	1337500	-3062500	6	0.036717939	0.292148438	0.001989824	0	0.43043043	0.01001001
1337500:-3087500	1337500	-3087500	4	0.021842911	0.216324463	0.001298365	0.046046046	0.570570571	0.069069069
1337500:-3112500	1337500	-3112500	7	0.112752002	0.32620691	0.004212657	0.547547548	0.372372372	0.55955956
1337500:-3137500	1337500	-3137500	5	0.029418669	0.252060607	0.001616479	0.035035035	0.404404404	0.022022022
1337500:-3337500	1337500	-3337500	4	0.090933229	0.190052161	0.004311722	0.83983984	0.06006006	0.894894895
1337500:-3687500	1337500	-3687500	2	0.008711262	0.127546691	0.00058101	0	0.594594595	0.041041041
1337500:-3862500	1337500	-3862500	5	0.0357318	0.25691291	0.001984786	0.141141141	0.577577578	0.261261261
1337500:-4012500	1337500	-4012500	5	0.052421075	0.245829976	0.001929199	0.484484484	0.268268268	0.216216216
1337500:-4037500	1337500	-4037500	10	0.232741237	0.388889644	0.00684751	0.695695696	0.045045045	0.507507508
1337500:-4062500	1337500	-4062500	10	0.217863468	0.356532593	0.005295511	0.643643644	0.002002002	0.289289289
1337500:-4087500	1337500	-4087500	3	0.094694228	0.191935778	0.002497694	0.904904905	0.954954955	0.856856857
1337500:-4112500	1337500	-4112500	2	0.087394958	0.148833679	0.002109999	0.93993994	0.963963964	0.913913914
1362500:-2962500	1362500	-2962500	2	0.015388258	0.110349872	0.000838569	0.512512513	0.074074074	0.515515516
1362500:-2987500	1362500	-2987500	5	0.029418669	0.252060607	0.001616479	0.027027027	0.425425425	0.018018018
1362500:-3012500	1362500	-3012500	6	0.036717939	0.292148438	0.001989824	0	0.462462462	0.016016016
1362500:-3037500	1362500	-3037500	4	0.030697078	0.230526156	0.001937966	0.251251251	0.873873874	0.541541542
1362500:-3062500	1362500	-3062500	3	0.014030411	0.174478228	0.000881242	0	0.613613614	0.018018018
1362500:-3337500	1362500	-3337500	3	0.01628702	0.163282835	0.000899124	0.088088088	0.244244244	0.079079079
1362500:-3912500	1362500	-3912500	1	0.00729927	0.089540141	0.000546862	0.531531532	0.860860861	0.760760761
1362500:-4037500	1362500	-4037500	6	0.062556442	0.312838935	0.003080586	0.376376376	0.866866867	0.499499499
1362500:-4062500	1362500	-4062500	5	0.088216875	0.239578692	0.002805224	0.740740741	0.153153153	0.645645646
1362500:-4087500	1362500	-4087500	2	0.087394958	0.148833679	0.002109999	0.945945946	0.971971972	0.924924925
1362500:-4112500	1362500	-4112500	1	0.014492754	0.057693888	0.000587644	0.837837838	0.172344689	0.785785786
1362500:-4137500	1362500	-4137500	2	0.043064182	0.148764312	0.001787768	0.88988989	0.977977978	0.901901902
1387500:-2937500	1387500	-2937500	6	0.110650491	0.276832988	0.004072976	0.706706707	0.165165165	0.711711712
1387500:-2962500	1387500	-2962500	8	0.076640419	0.364413723	0.003527753	0.101101101	0.403403403	0.157157157
1387500:-2987500	1387500	-2987500	7	0.069341149	0.324325891	0.003154408	0.212212212	0.354354354	0.244244244
1387500:-3337500	1387500	-3337500	4	0.021329681	0.214566059	0.001254587	0	0.528528529	0.036036036
1387500:-3712500	1387500	-3712500	1	0.004081633	0.077301001	0.000327146	0	0.401401401	0.307307307
1387500:-3737500	1387500	-3737500	1	0.004081633	0.077301001	0.000327146	0	0.382382382	0.292292292
1387500:-4012500	1387500	-4012500	5	0.054401196	0.24800942	0.00204527	0.515515516	0.339339339	0.295295295
1387500:-4037500	1387500	-4037500	4	0.123217503	0.193057385	0.003721284	0.931931932	0.085085085	0.882882883
1387500:-4062500	1387500	-4062500	4	0.086962092	0.209256682	0.002698246	0.821821822	0.377377377	0.776776777
1387500:-4087500	1387500	-4087500	4	0.113251348	0.205127085	0.002751633	0.90990991	0.243243243	0.806806807
1387500:-4112500	1387500	-4112500	3	0.209730849	0.18093943	0.005735188	0.988988989	0.816816817	0.982982983
1387500:-4137500	1387500	-4137500	1	0.028571429	0.097784795	0.001219332	0.92992993	0.961923848	0.951951952
1412500:-2937500	1412500	-2937500	2	0.012205387	0.113964094	0.000657457	0.343343343	0.125125125	0.23023023
1412500:-3262500	1412500	-3262500	2	0.012205387	0.113964094	0.000657457	0.358358358	0.134134134	0.245245245
1412500:-3312500	1412500	-3312500	1	0.007575758	0.068503637	0.000421446	0.607607608	0.296296296	0.58958959
1412500:-3337500	1412500	-3337500	3	0.01628702	0.163282835	0.000899124	0.086086086	0.282282282	0.061061061
1412500:-3412500	1412500	-3412500	2	0.012205387	0.113964094	0.000657457	0.337337337	0.151151151	0.243243243
1412500:-3462500	1412500	-3462500	2	0.008711262	0.127546691	0.00058101	0	0.555555556	0.06006006
1412500:-3487500	1412500	-3487500	1	0.004081633	0.077301001	0.000327146	0	0.401401401	0.292292292
1412500:-3537500	1412500	-3537500	4	0.042212946	0.214458754	0.002406258	0.558558559	0.491491491	0.735735736
1412500:-3687500	1412500	-3687500	2	0.011380903	0.138858882	0.000788528	0.198198198	0.843843844	0.449449449
1412500:-3787500	1412500	-3787500	1	0.004081633	0.077301001	0.000327146	0	0.399799599	0.289289289
1412500:-3987500	1412500	-3987500	3	0.082111801	0.185530327	0.003301906	0.905905906	0.88988989	0.928928929
1412500:-4012500	1412500	-4012500	2	0.034492754	0.151041147	0.001740877	0.852852853	0.984984985	0.890890891
1412500:-4062500	1412500	-4062500	2	0.087394958	0.148833679	0.002109999	0.948948949	0.971971972	0.916916917
1412500:-4087500	1412500	-4087500	2	0.087394958	0.148833679	0.002109999	0.955955956	0.96996997	0.90990991
1412500:-4112500	1412500	-4112500	2	0.043064182	0.148764312	0.001787768	0.877877878	0.965965966	0.894894895
1437500:-3237500	1437500	-3237500	3	0.078872054	0.174536732	0.002849503	0.893893894	0.662662663	0.900900901
1437500:-3362500	1437500	-3362500	4	0.027317157	0.195898161	0.001447926	0.173173173	0.09009009	0.192192192
1437500:-3462500	1437500	-3462500	2	0.01165739	0.117822378	0.000663112	0.223223223	0.215215215	0.26026026
1437500:-3487500	1437500	-3487500	1	0.00462963	0.07822795	0.000339343	0.235235235	0.62962963	0.477477477
1437500:-3512500	1437500	-3512500	3	0.01946989	0.159668613	0.001080236	0.275275275	0.155155155	0.279279279
1437500:-3712500	1437500	-3712500	2	0.011380903	0.138858882	0.000788528	0.206206206	0.860860861	0.459459459
1437500:-3787500	1437500	-3787500	2	0.009400782	0.124232538	0.000627378	0.097097097	0.408408408	0.122122122
1437500:-3812500	1437500	-3812500	1	0.004081633	0.077301001	0.000327146	0	0.392392392	0.293293293
1437500:-3937500	1437500	-3937500	1	0.004081633	0.077301001	0.000327146	0	0.413413413	0.305305305
1437500:-3987500	1437500	-3987500	3	0.061519781	0.157281667	0.001956074	0.835835836	0.118118118	0.795795796
1437500:-4012500	1437500	-4012500	4	0.130554537	0.19251789	0.003316749	0.930930931	0.073073073	0.873873874
1437500:-4037500	1437500	-4037500	5	0.072298507	0.27702036	0.00274381	0.674674675	0.948948949	0.625625626
1437500:-4062500	1437500	-4062500	2	0.043064182	0.148764312	0.001787768	0.868868869	0.962962963	0.874874875
1437500:-4112500	1437500	-4112500	3	0.101887712	0.154438609	0.002213642	0.941941942	0.083083083	0.850850851
1462500:-3262500	1462500	-3262500	2	0.012205387	0.113964094	0.000657457	0.36036036	0.151151151	0.253253253
1462500:-3362500	1462500	-3362500	5	0.047355334	0.221346426	0.001797452	0.385385385	0.035035035	0.125125125
1462500:-3512500	1462500	-3512500	3	0.023021027	0.149290939	0.001116185	0.367367367	0.042042042	0.317317317
1462500:-3537500	1462500	-3537500	1	0.004081633	0.077301001	0.000327146	0	0.416833667	0.307307307
1462500:-3612500	1462500	-3612500	1	0.004081633	0.077301001	0.000327146	0	0.401401401	0.294294294
1462500:-3637500	1462500	-3637500	2	0.009400782	0.124232538	0.000627378	0.084084084	0.437437437	0.105105105
1462500:-3737500	1462500	-3737500	2	0.009400782	0.124232538	0.000627378	0.099099099	0.413413413	0.123123123
1462500:-3837500	1462500	-3837500	1	0.004081633	0.077301001	0.000327146	0	0.387775551	0.293293293
1462500:-3937500	1462500	-3937500	3	0.038574386	0.200359888	0.001982543	0.712712713	0.985985986	0.774774775
1462500:-4037500	1462500	-4037500	2	0.043064182	0.148764312	0.001787768	0.890890891	0.970970971	0.903903904
1487500:-3137500	1487500	-3137500	1	0.007575758	0.068503637	0.000421446	0.630630631	0.314314314	0.587587588
1487500:-3362500	1487500	-3362500	4	0.027317157	0.195898161	0.001447926	0.167167167	0.098098098	0.189189189
1487500:-3537500	1487500	-3537500	1	0.004081633	0.077301001	0.000327146	0	0.373493976	0.317317317
1487500:-3637500	1487500	-3637500	1	0.004081633	0.077301001	0.000327146	0	0.379759519	0.312312312
1487500:-3662500	1487500	-3662500	1	0.004081633	0.077301001	0.000327146	0	0.397795591	0.32032032
1487500:-3712500	1487500	-3712500	1	0.004081633	0.077301001	0.000327146	0	0.353353353	0.306306306
1487500:-3937500	1487500	-3937500	1	0.014492754	0.057693888	0.000587644	0.818818819	0.17017017	0.780780781
1487500:-3987500	1487500	-3987500	1	0.028571429	0.097784795	0.001219332	0.954954955	0.966966967	0.968968969
1512500:-3287500	1512500	-3287500	3	0.01628702	0.163282835	0.000899124	0.087087087	0.246246246	0.071071071
1512500:-3562500	1512500	-3562500	3	0.017213282	0.166078773	0.001044501	0.173173173	0.343343343	0.215215215
1512500:-3612500	1512500	-3612500	6	0.045808848	0.312460223	0.002728435	0.089089089	0.850850851	0.318318318
1512500:-3762500	1512500	-3762500	2	0.0119289	0.118315781	0.000712688	0.323323323	0.27027027	0.308308308
1512500:-3912500	1512500	-3912500	5	0.153523165	0.249020274	0.00516632	0.918918919	0.353353353	0.891891892
1512500:-3987500	1512500	-3987500	1	0.028571429	0.097784795	0.001219332	0.936936937	0.962962963	0.958958959
1512500:-4037500	1512500	-4037500	1	0.014492754	0.057693888	0.000587644	0.823823824	0.184184184	0.767767768
1537500:-3262500	1537500	-3262500	2	0.011894133	0.119147236	0.00074427	0.284284284	0.344344344	0.334334334
1537500:-3362500	1537500	-3362500	5	0.03139879	0.245216902	0.001689592	0.035035035	0.254254254	0.053053053
1537500:-3412500	1537500	-3412500	1	0.007575758	0.068503637	0.000421446	0.592592593	0.322322322	0.587587588
1537500:-3437500	1537500	-3437500	2	0.01165739	0.117822378	0.000663112	0.269269269	0.212212212	0.265265265
1537500:-3462500	1537500	-3462500	3	0.01628702	0.163282835	0.000899124	0.075075075	0.252252252	0.063063063
1537500:-3512500	1537500	-3512500	1	0.007575758	0.068503637	0.000421446	0.620620621	0.304304304	0.604604605
1537500:-3612500	1537500	-3612500	1	0.005319149	0.053645908	0.00031944	0.401401401	0	0.024024024
1537500:-3662500	1537500	-3662500	4	0.032677199	0.223682451	0.002011079	0.336336336	0.765765766	0.574574575
1537500:-3737500	1537500	-3737500	1	0.014492754	0.057693888	0.000587644	0.822822823	0.171171171	0.772772773
1537500:-3762500	1537500	-3762500	1	0.004081633	0.077301001	0.000327146	0	0.397397397	0.311311311
1537500:-3837500	1537500	-3837500	1	0.011363636	0.078670736	0.000623471	0.744744745	0.804609218	0.824824825
1537500:-3962500	1537500	-3962500	1	0.004081633	0.077301001	0.000327146	0	0.375751503	0.29029029
1537500:-3987500	1537500	-3987500	1	0.014492754	0.057693888	0.000587644	0.826826827	0.197197197	0.782782783
1537500:-4012500	1537500	-4012500	1	0.166666667	0.078613159	0.004106586	0.98998999	0.821821822	0.992992993
1537500:-4037500	1537500	-4037500	2	0.18115942	0.129592676	0.004675022	0.990990991	0.734734735	0.984984985
1537500:-4087500	1537500	-4087500	1	0.014492754	0.057693888	0.000587644	0.810810811	0.16016016	0.767767768
1562500:-3337500	1562500	-3337500	5	0.03139879	0.245216902	0.001689592	0.045045045	0.247247247	0.062062062
1562500:-3362500	1562500	-3362500	2	0.01165739	0.117822378	0.000663112	0.254254254	0.221221221	0.259259259
1562500:-3387500	1562500	-3387500	4	0.02358629	0.203370666	0.001272469	0.075075075	0.222222222	0.065065065
1562500:-3562500	1562500	-3562500	3	0.016976539	0.164753915	0.000963344	0.163163163	0.274274274	0.121121121
1562500:-3637500	1562500	-3637500	6	0.055616104	0.310518453	0.003202061	0.266266266	0.820820821	0.560560561
1562500:-3737500	1562500	-3737500	1	0.014492754	0.057693888	0.000587644	0.821821822	0.184184184	0.787787788
1562500:-3762500	1562500	-3762500	1	0.014492754	0.057693888	0.000587644	0.822822823	0.168168168	0.780780781
1562500:-3787500	1562500	-3787500	1	0.014492754	0.057693888	0.000587644	0.818818819	0.178178178	0.780780781
1562500:-3837500	1562500	-3837500	1	0.014492754	0.057693888	0.000587644	0.815815816	0.182364729	0.774774775
1562500:-3862500	1562500	-3862500	3	0.031967076	0.160402374	0.00119573	0.618618619	0.191191191	0.398398398
1562500:-3912500	1562500	-3912500	2	0.008711262	0.127546691	0.00058101	0	0.588588589	0.066066066
1562500:-3962500	1562500	-3962500	1	0.014492754	0.057693888	0.000587644	0.813813814	0.167167167	0.77977978
1562500:-3987500	1562500	-3987500	1	0.014492754	0.057693888	0.000587644	0.82982983	0.175175175	0.786786787
1562500:-4037500	1562500	-4037500	1	0.014492754	0.057693888	0.000587644	0.800800801	0.182182182	0.756756757
1562500:-4087500	1562500	-4087500	1	0.014492754	0.057693888	0.000587644	0.831831832	0.167167167	0.798798799
1587500:-3162500	1587500	-3162500	7	0.059973753	0.308365794	0.002471029	0.092092092	0.112112112	0.022022022
1587500:-3187500	1587500	-3187500	7	0.059973753	0.308365794	0.002471029	0.09009009	0.148148148	0.02002002
1587500:-3262500	1587500	-3262500	3	0.019504657	0.154051925	0.001030802	0.263263263	0.08008008	0.192192192
1587500:-3287500	1587500	-3287500	3	0.020017887	0.15581033	0.001074581	0.282282282	0.111111111	0.252252252
1587500:-3312500	1587500	-3312500	8	0.131402324	0.344366029	0.005751949	0.535535536	0.163163163	0.675675676
1587500:-3337500	1587500	-3337500	2	0.012205387	0.113964094	0.000657457	0.355355355	0.133133133	0.24024024
1587500:-3362500	1587500	-3362500	1	0.004081633	0.077301001	0.000327146	0	0.385385385	0.284284284
1587500:-3387500	1587500	-3387500	3	0.016010532	0.167634522	0.000954355	0.043043043	0.46046046	0.102102102
1587500:-3562500	1587500	-3562500	3	0.016976539	0.164753915	0.000963344	0.144144144	0.291291291	0.13013013
1587500:-3662500	1587500	-3662500	3	0.020074899	0.159015252	0.001034083	0.273273273	0.151151151	0.195195195
1587500:-3737500	1587500	-3737500	2	0.019811903	0.095602275	0.000844918	0.645645646	0.01001001	0.524524525
1587500:-3762500	1587500	-3762500	1	0.014492754	0.057693888	0.000587644	0.811811812	0.178178178	0.785785786
1587500:-3787500	1587500	-3787500	1	0.014492754	0.057693888	0.000587644	0.822822823	0.158634538	0.778778779
1587500:-3812500	1587500	-3812500	5	0.051778979	0.249290278	0.002021439	0.484484484	0.327327327	0.288288288
1587500:-3862500	1587500	-3862500	1	0.014492754	0.057693888	0.000587644	0.831831832	0.19019019	0.767767768
1587500:-3912500	1587500	-3912500	3	0.039811903	0.188949534	0.001998151	0.741741742	0.932932933	0.808808809
1587500:-3987500	1587500	-3987500	1	0.014492754	0.057693888	0.000587644	0.825825826	0.202202202	0.780780781
1612500:-3162500	1612500	-3162500	5	0.029142181	0.256412294	0.00167171	0.009009009	0.52952953	0.053053053
1612500:-3262500	1612500	-3262500	5	0.095528091	0.241129306	0.004597167	0.773773774	0.176176176	0.85985986
1612500:-3287500	1612500	-3287500	6	0.102827361	0.281217137	0.004970512	0.672672673	0.226226226	0.800800801
1612500:-3312500	1612500	-3312500	2	0.012894907	0.115435174	0.000721677	0.413413413	0.181181181	0.313313313
1612500:-3362500	1612500	-3362500	4	0.02358629	0.203370666	0.001272469	0.071071071	0.217217217	0.063063063
1612500:-3387500	1612500	-3387500	1	0.004081633	0.077301001	0.000327146	0	0.402402402	0.317317317
1612500:-3412500	1612500	-3412500	4	0.02358629	0.203370666	0.001272469	0.064064064	0.22022022	0.063063063
1612500:-3512500	1612500	-3512500	1	0.004081633	0.077301001	0.000327146	0	0.392785571	0.29029029
1612500:-3537500	1612500	-3537500	1	0.004081633	0.077301001	0.000327146	0	0.408408408	0.301301301
1612500:-3562500	1612500	-3562500	1	0.004081633	0.077301001	0.000327146	0	0.386386386	0.294294294
1612500:-3587500	1612500	-3587500	2	0.01165739	0.117822378	0.000663112	0.27027027	0.224224224	0.282282282
1612500:-3612500	1612500	-3612500	1	0.004081633	0.077301001	0.000327146	0	0.375375375	0.306306306
1612500:-3637500	1612500	-3637500	2	0.015445269	0.108769562	0.000780219	0.501501502	0.052052052	0.42042042
1612500:-3662500	1612500	-3662500	5	0.032693318	0.246034619	0.00170766	0.047047047	0.264264264	0.059059059
1612500:-3737500	1612500	-3737500	3	0.029285086	0.19930813	0.00193269	0.566566567	0.982982983	0.783783784
1612500:-3762500	1612500	-3762500	1	0.014492754	0.057693888	0.000587644	0.81981982	0.184184184	0.793793794
1612500:-3787500	1612500	-3787500	1	0.014492754	0.057693888	0.000587644	0.827827828	0.187187187	0.780780781
1612500:-3837500	1612500	-3837500	1	0.014492754	0.057693888	0.000587644	0.828828829	0.177177177	0.775775776
1612500:-3862500	1612500	-3862500	1	0.014492754	0.057693888	0.000587644	0.828828829	0.173173173	0.781781782
1637500:-3087500	1637500	-3087500	4	0.02409952	0.205129071	0.001316247	0.08008008	0.26026026	0.076076076
1637500:-3262500	1637500	-3262500	7	0.126083175	0.297434493	0.005451717	0.644644645	0.057057057	0.728728729
1637500:-3312500	1637500	-3312500	2	0.0119289	0.118315781	0.000712688	0.338338338	0.268268268	0.319319319
1637500:-3337500	1637500	-3337500	2	0.012205387	0.113964094	0.000657457	0.368368368	0.137137137	0.276276276
1637500:-3362500	1637500	-3362500	2	0.012205387	0.113964094	0.000657457	0.345345345	0.133133133	0.224224224
1637500:-3387500	1637500	-3387500	1	0.004081633	0.077301001	0.000327146	0	0.407407407	0.33033033
1637500:-3412500	1637500	-3412500	5	0.03139879	0.245216902	0.001689592	0.043043043	0.249249249	0.059059059
1637500:-3512500	1637500	-3512500	2	0.009400782	0.124232538	0.000627378	0.08008008	0.45045045	0.109109109
1637500:-3537500	1637500	-3537500	4	0.030697078	0.230526156	0.001937966	0.296296296	0.892892893	0.543543544
1637500:-3562500	1637500	-3562500	3	0.014030411	0.174478228	0.000881242	0	0.626626627	0.011011011
1637500:-3637500	1637500	-3637500	4	0.039411206	0.226375371	0.002298326	0.478478478	0.840840841	0.718718719
1637500:-3662500	1637500	-3662500	3	0.036478569	0.179706617	0.001996785	0.712712713	0.802802803	0.812812813
1637500:-3712500	1637500	-3712500	3	0.023893535	0.166188905	0.001152856	0.442442442	0.402402402	0.365365365
1637500:-3762500	1637500	-3762500	2	0.019811903	0.095602275	0.000844918	0.636636637	0.012012012	0.518518519
1637500:-3812500	1637500	-3812500	1	0.014492754	0.057693888	0.000587644	0.841841842	0.180360721	0.810810811
1637500:-3837500	1637500	-3837500	1	0.014492754	0.057693888	0.000587644	0.806806807	0.195195195	0.766766767
1662500:-3062500	1662500	-3062500	4	0.087715591	0.199283071	0.004180044	0.82982983	0.138138138	0.903903904
1662500:-3212500	1662500	-3212500	3	0.017524536	0.160895631	0.000957689	0.204204204	0.232232232	0.101101101
1662500:-3237500	1662500	-3237500	3	0.019504657	0.154051925	0.001030802	0.264264264	0.081081081	0.199199199
1662500:-3287500	1662500	-3287500	2	0.01165739	0.117822378	0.000663112	0.257257257	0.199199199	0.272272272
1662500:-3612500	1662500	-3612500	1	0.004081633	0.077301001	0.000327146	0	0.37037037	0.283283283
1687500:-3212500	1687500	-3212500	8	0.124813177	0.384196602	0.006327468	0.468468468	0.742742743	0.717717718
1687500:-3337500	1687500	-3337500	5	0.028905439	0.250302203	0.0015727	0	0.379379379	0.012012012
1687500:-3412500	1687500	-3412500	6	0.045287679	0.285805349	0.002376013	0.082082082	0.301301301	0.162162162
1687500:-3437500	1687500	-3437500	6	0.036717939	0.292148438	0.001989824	0	0.436436436	0.014014014
1687500:-3487500	1687500	-3487500	1	0.007575758	0.068503637	0.000421446	0.630630631	0.314314314	0.613613614
1712500:-3187500	1712500	-3187500	3	0.028872054	0.176800547	0.001743053	0.550550551	0.723723724	0.742742743
1712500:-3237500	1712500	-3237500	5	0.03139879	0.245216902	0.001689592	0.053053053	0.246246246	0.07007007
1712500:-3312500	1712500	-3312500	7	0.050606828	0.332736885	0.002676245	0.016016016	0.50950951	0.082082082
1712500:-3362500	1712500	-3362500	2	0.020748299	0.13334893	0.00138387	0.644644645	0.785785786	0.804804805
1712500:-3437500	1712500	-3437500	1	0.007575758	0.068503637	0.000421446	0.595595596	0.326653307	0.577577578
1712500:-3462500	1712500	-3462500	7	0.050606828	0.332736885	0.002676245	0.007007007	0.479479479	0.063063063
1712500:-3487500	1712500	-3487500	6	0.045977198	0.303961245	0.002510418	0.107107107	0.697697698	0.228228228
1712500:-3562500	1712500	-3562500	1	0.00729927	0.089540141	0.000546862	0.528528529	0.854709419	0.750750751
1737500:-3212500	1737500	-3212500	3	0.01628702	0.163282835	0.000899124	0.076076076	0.259259259	0.061061061
1737500:-3237500	1737500	-3237500	5	0.029142181	0.256412294	0.00167171	0.016016016	0.51951952	0.043043043
1737500:-3337500	1737500	-3337500	5	0.040658049	0.257029709	0.002210187	0.243243243	0.573573574	0.362362362
1737500:-3387500	1737500	-3387500	7	0.061954345	0.341853278	0.003432738	0.142142142	0.650650651	0.389389389
1737500:-3412500	1737500	-3412500	4	0.042212946	0.214458754	0.002406258	0.53953954	0.486486486	0.724724725
1737500:-3437500	1737500	-3437500	2	0.115192744	0.115476144	0.003407283	0.975975976	0.192192192	0.960960961
1737500:-3487500	1737500	-3487500	1	0.004081633	0.077301001	0.000327146	0	0.401401401	0.299299299
1762500:-3062500	1762500	-3062500	5	0.029418669	0.252060607	0.001616479	0.03003003	0.442442442	0.019019019
1762500:-3087500	1762500	-3087500	5	0.107565128	0.257106613	0.005439851	0.806806807	0.581581582	0.913913914
1762500:-3137500	1762500	-3137500	2	0.012205387	0.113964094	0.000657457	0.367367367	0.134134134	0.255255255
1762500:-3162500	1762500	-3162500	3	0.025377929	0.18359462	0.001637734	0.446446446	0.843843844	0.661661662
1762500:-3212500	1762500	-3212500	1	0.004081633	0.077301001	0.000327146	0	0.397795591	0.295295295
1762500:-3237500	1762500	-3237500	1	0.007575758	0.068503637	0.000421446	0.623623624	0.279279279	0.60960961
1762500:-3262500	1762500	-3262500	2	0.012205387	0.113964094	0.000657457	0.339339339	0.143143143	0.233233233
1762500:-3337500	1762500	-3337500	5	0.038949438	0.247682	0.002116465	0.214214214	0.321321321	0.319319319
1762500:-3362500	1762500	-3362500	7	0.059697737	0.35304867	0.003414856	0.09009009	0.876876877	0.367367367
1762500:-3412500	1762500	-3412500	4	0.041936458	0.235495258	0.002531674	0.535535536	0.934934935	0.74974975
1762500:-3437500	1762500	-3437500	6	0.149107459	0.308789131	0.005391448	0.84984985	0.804804805	0.823823824
1762500:-3462500	1762500	-3462500	3	0.028047569	0.194906811	0.001845253	0.522522523	0.963963964	0.754754755
1762500:-3487500	1762500	-3487500	6	0.051885237	0.311202435	0.002997732	0.186186186	0.845845846	0.461461461
1762500:-3512500	1762500	-3512500	8	0.067273494	0.388784814	0.003732969	0.019019019	0.834834835	0.224224224
1762500:-3537500	1762500	-3537500	2	0.020748299	0.13334893	0.00138387	0.63963964	0.790790791	0.796796797
1762500:-3562500	1762500	-3562500	2	0.118686869	0.10667878	0.003501583	0.982982983	0.049049049	0.972972973
1787500:-3037500	1787500	-3037500	7	0.117513907	0.344108771	0.005954123	0.643643644	0.70970971	0.820820821
1787500:-3112500	1787500	-3112500	2	0.01165739	0.117822378	0.000663112	0.239239239	0.215215215	0.247247247
1787500:-3187500	1787500	-3187500	2	0.008711262	0.127546691	0.00058101	0	0.564564565	0.059059059
1787500:-3237500	1787500	-3237500	7	0.050606828	0.332736885	0.002676245	0.008008008	0.49049049	0.075075075
1787500:-3287500	1787500	-3287500	1	0.007575758	0.068503637	0.000421446	0.603603604	0.328328328	0.58958959
1787500:-3512500	1787500	-3512500	7	0.059460994	0.346938579	0.003315846	0.09009009	0.773773774	0.314314314
1787500:-3537500	1787500	-3537500	8	0.080064859	0.401930087	0.004168177	0.177177177	0.971971972	0.435435435
1787500:-3562500	1787500	-3562500	3	0.129685497	0.166455661	0.003975719	0.960960961	0.39039039	0.931931932
1812500:-3137500	1812500	-3137500	3	0.016976539	0.164753915	0.000963344	0.153153153	0.296296296	0.112112112
1812500:-3312500	1812500	-3312500	3	0.016010532	0.167634522	0.000954355	0.047047047	0.459459459	0.1001001
1812500:-3337500	1812500	-3337500	5	0.14378831	0.261857594	0.005091216	0.906906907	0.688688689	0.880880881
1812500:-3362500	1812500	-3362500	4	0.13648904	0.221769763	0.004717871	0.942942943	0.735735736	0.921921922
1812500:-3412500	1812500	-3412500	4	0.032677199	0.223682451	0.002011079	0.353353353	0.76976977	0.570570571
1812500:-3437500	1812500	-3437500	3	0.040748299	0.2054283	0.002470832	0.73973974	0.993993994	0.856856857
1812500:-3462500	1812500	-3462500	5	0.052677199	0.27730604	0.003024354	0.469469469	0.932932933	0.702702703
1812500:-3487500	1812500	-3487500	1	0.02	0.10006163	0.001172441	0.866866867	0.973973974	0.946946947
1812500:-3512500	1812500	-3512500	6	0.171671313	0.332491347	0.006376679	0.917917918	0.994994995	0.912912913
1812500:-3537500	1812500	-3537500	3	0.039811903	0.188949534	0.001998151	0.753753754	0.922922923	0.823823824
1837500:-3237500	1837500	-3237500	7	0.059974224	0.348696983	0.003359624	0.085085085	0.807807808	0.303303303
1837500:-3312500	1837500	-3312500	3	0.016010532	0.167634522	0.000954355	0.038038038	0.437437437	0.087087087
1837500:-3337500	1837500	-3337500	6	0.061252162	0.30346967	0.002926031	0.345345345	0.682682683	0.401401401
1837500:-3362500	1837500	-3362500	5	0.153047569	0.25513697	0.005316225	0.932932933	0.508508509	0.907907908
1837500:-3412500	1837500	-3412500	1	0.014492754	0.057693888	0.000587644	0.822822823	0.201201201	0.785785786
1837500:-3437500	1837500	-3437500	4	0.05845869	0.256979699	0.003214168	0.736736737	0.998998999	0.872872873
1837500:-3462500	1837500	-3462500	3	0.05115942	0.2138776	0.002826473	0.806806807	1	0.895895896
1837500:-3512500	1837500	-3512500	2	0.034492754	0.151041147	0.001740877	0.847847848	0.98998999	0.892892893
1837500:-3537500	1837500	-3537500	1	0.014492754	0.057693888	0.000587644	0.816816817	0.213213213	0.775775776
1837500:-3562500	1837500	-3562500	1	0.014492754	0.057693888	0.000587644	0.811811812	0.187187187	0.780780781
1862500:-3062500	1862500	-3062500	1	0.007575758	0.068503637	0.000421446	0.611611612	0.304304304	0.591591592
1862500:-3137500	1862500	-3137500	3	0.016523762	0.169392927	0.000998134	0.099099099	0.517517518	0.16016016
1862500:-3287500	1862500	-3287500	8	0.373590296	0.36758067	0.014111603	0.971971972	0.500500501	0.987987988
1862500:-3362500	1862500	-3362500	2	0.03115942	0.14179823	0.001739511	0.815815816	0.94994995	0.884884885
1862500:-3412500	1862500	-3412500	1	0.004081633	0.077301001	0.000327146	0	0.391783567	0.303303303
1887500:-3162500	1887500	-3162500	3	0.01946989	0.159668613	0.001080236	0.232232232	0.188188188	0.261261261
1887500:-3262500	1887500	-3262500	8	0.309460994	0.371668266	0.011204028	0.922922923	0.572572573	0.961961962
1887500:-3287500	1887500	-3287500	9	0.384072436	0.420739096	0.014736245	0.966966967	0.778778779	0.983983984
1887500:-3312500	1887500	-3312500	6	0.11260779	0.319684818	0.005843528	0.752752753	0.934934935	0.887887888
1887500:-3362500	1887500	-3362500	3	0.016010532	0.167634522	0.000954355	0.045045045	0.426426426	0.087087087
1887500:-3387500	1887500	-3387500	1	0.00729927	0.089540141	0.000546862	0.514514515	0.861723447	0.730730731
1912500:-3187500	1912500	-3187500	8	0.122035399	0.368737121	0.005957165	0.472472472	0.500500501	0.66966967
1912500:-3262500	1912500	-3262500	4	0.032677199	0.223682451	0.002011079	0.329329329	0.760760761	0.563563564
1912500:-3287500	1912500	-3287500	2	0.125603865	0.105776564	0.003698613	0.983983984	0.05005005	0.973973974
1912500:-3337500	1912500	-3337500	5	0.281192805	0.252476473	0.00950242	0.97997998	0.461461461	0.986986987
1937500:-3237500	1937500	-3237500	3	0.025546279	0.158410825	0.001349533	0.456456456	0.155155155	0.526526527
612500:-3837500	612500	-3837500	1	0.027027027	0.055620709	0.000657051	0.90990991	0.131262525	0.837837838
612500:-3862500	612500	-3862500	4	0.100502465	0.188835734	0.00304182	0.857857858	0.044044044	0.814814815
612500:-3887500	612500	-3887500	7	0.336411556	0.30572814	0.01212346	0.970970971	0.097097097	0.98998999
662500:-3837500	662500	-3837500	9	0.279671194	0.420856512	0.011702855	0.905905906	0.786786787	0.96996997
662500:-3862500	662500	-3862500	9	0.177927008	0.431018567	0.008698211	0.594594595	0.902902903	0.855855856
662500:-3887500	662500	-3887500	7	0.150589561	0.368064059	0.007926744	0.772772773	0.987987988	0.942942943
687500:-3762500	687500	-3762500	6	0.047095436	0.28838147	0.002437859	0.11011011	0.354354354	0.193193193
687500:-3787500	687500	-3787500	9	0.20265052	0.384018612	0.007045288	0.707707708	0.214214214	0.664664665
687500:-3812500	687500	-3812500	7	0.054394707	0.328469302	0.002811204	0.034034034	0.412412412	0.108108108
687500:-3837500	687500	-3837500	7	0.063762103	0.344429399	0.003494584	0.16016016	0.718718719	0.419419419
687500:-3862500	687500	-3862500	7	0.258922895	0.334709758	0.010489383	0.944944945	0.502502503	0.975975976
712500:-3762500	712500	-3762500	6	0.1607318	0.289498589	0.005744387	0.890890891	0.349349349	0.877877878
737500:-3737500	737500	-3737500	7	0.07035125	0.321237153	0.003052579	0.253253253	0.294294294	0.201201201
737500:-3762500	737500	-3762500	7	0.07035125	0.321237153	0.003052579	0.233233233	0.295295295	0.2002002
762500:-3762500	762500	-3762500	7	0.063762103	0.344429399	0.003494584	0.159159159	0.754754755	0.403403403
762500:-3787500	762500	-3787500	7	0.07035125	0.321237153	0.003052579	0.247247247	0.292292292	0.204204204
787500:-3787500	787500	-3787500	9	0.094593675	0.396382899	0.004293902	0.115115115	0.392392392	0.215215215
812500:-3737500	812500	-3737500	10	0.101892945	0.43647073	0.004667247	0.029029029	0.511511512	0.119119119
812500:-3762500	812500	-3762500	8	0.071337861	0.380165543	0.003812697	0.054054054	0.716716717	0.248248248
837500:-3737500	837500	-3737500	6	0.047095436	0.28838147	0.002437859	0.125125125	0.346346346	0.188188188
862500:-3762500	862500	-3762500	8	1.172095436	0.311075098	0.006057223	0.996996997	0.011011011	0.673673674
887500:-3762500	887500	-3762500	7	0.054394707	0.328469302	0.002811204	0.045045045	0.41041041	0.111111111
887500:-4012500	887500	-4012500	4	0.123569024	0.247720989	0.006565925	0.922922923	0.992992993	0.982982983
887500:-4037500	887500	-4037500	3	0.107591876	0.179335757	0.005512611	0.921921922	0.774774775	0.984984985
887500:-4062500	887500	-4062500	2	0.102272727	0.141427371	0.005255337	0.960960961	0.927927928	0.994994995
912500:-3737500	912500	-3737500	7	0.064038119	0.299746523	0.002550757	0.156156156	0.078078078	0.044044044
912500:-3762500	912500	-3762500	10	0.101892945	0.43647073	0.004667247	0.024024024	0.48048048	0.125125125
912500:-4037500	912500	-4037500	2	0.016682785	0.125602272	0.000923703	0.525525526	0.528528529	0.554554555
912500:-4062500	912500	-4062500	3	0.107591876	0.179335757	0.005512611	0.936936937	0.768768769	0.983983984
912500:-4087500	912500	-4087500	3	0.094646075	0.183457148	0.003371312	0.910910911	0.832832833	0.90990991
937500:-3737500	937500	-3737500	5	0.029418669	0.252060607	0.001616479	0.048048048	0.413413413	0.032032032
937500:-3762500	937500	-3762500	6	0.047095436	0.28838147	0.002437859	0.12012012	0.356356356	0.201201201
937500:-3787500	937500	-3787500	5	0.035495058	0.250802819	0.001885776	0.105105105	0.394394394	0.174174174
937500:-3812500	937500	-3812500	7	0.066563372	0.30886641	0.002784105	0.171171171	0.142142142	0.105105105
937500:-4087500	937500	-4087500	5	0.16792892	0.284534573	0.007864276	0.950950951	0.984984985	0.982982983
937500:-4112500	937500	-4112500	2	0.110909091	0.162818265	0.005804307	0.966966967	0.997997998	0.995995996
962500:-3587500	962500	-3587500	5	0.032636306	0.242829697	0.001748157	0.065065065	0.179179179	0.094094094
962500:-3612500	962500	-3612500	3	0.017248049	0.165247318	0.00101292	0.202202202	0.337337337	0.204204204
962500:-3637500	962500	-3637500	4	0.021329681	0.214566059	0.001254587	0	0.522522523	0.041041041
962500:-3662500	962500	-3662500	3	0.017248049	0.165247318	0.00101292	0.188188188	0.32032032	0.169169169
962500:-3687500	962500	-3687500	6	0.036717939	0.292148438	0.001989824	0	0.426426426	0.009009009
962500:-3712500	962500	-3712500	5	0.029142181	0.256412294	0.00167171	0.01001001	0.513513514	0.051051051
962500:-3812500	962500	-3812500	5	0.043013804	0.258282645	0.002281111	0.284284284	0.610610611	0.398398398
962500:-3837500	962500	-3837500	7	0.066286884	0.329856424	0.002972851	0.146146146	0.438438438	0.144144144
962500:-4037500	962500	-4037500	4	0.025394048	0.205946788	0.001334315	0.142142142	0.28028028	0.108108108
962500:-4087500	962500	-4087500	1	0.011363636	0.078670736	0.000623471	0.758758759	0.793793794	0.835835836
987500:-3687500	987500	-3687500	6	0.036717939	0.292148438	0.001989824	0	0.42042042	0.012012012
987500:-3812500	987500	-3812500	7	0.07035125	0.321237153	0.003052579	0.233233233	0.296296296	0.18018018
987500:-3837500	987500	-3837500	3	0.016523762	0.169392927	0.000998134	0.106106106	0.486486486	0.153153153
987500:-4087500	987500	-4087500	5	0.068339442	0.269354739	0.002785726	0.632632633	0.837837838	0.643643644
987500:-4112500	987500	-4112500	4	0.106009711	0.234145623	0.003909304	0.892892893	0.923923924	0.883883884
