# Supplementary material for: Assessing biodiversity and endemism using phylogenetic methods across multiple taxonomic groups
Source: Ecol Evol. 2015 Oct 22;5(22):5177–92. doi: 10.1002/ece3.1747 (PMC6102556; doi:10.1002/ece3.1747)
Supplement: Supplementary file 6 — Appendix S6. Data subsets including acaciaex_grid.csv, fish_grid.csv, fishex_grid.csv, frogsex_grid.csv, plantgenex_grid.csv, knitbutton.png, pd_pairs_all.csv, pe_pairs_all.csv,sr_pairs_all.csv, we_pairs_all.csv, mdb.dbf, mdb.sbn, mdb.sbx, mdb.shp and mdb.shx. [file ECE3-5-5177-s006.zip › Appendix_S6_frogsex_grid.csv]

Element	Axis_0	Axis_1	ENDC_RICHNESS_frogs_observed	ENDC_WE_frogs_observed	PD_P_frogs_observed	PE_WE_P_frogs_observed	P_ENDC_WE_frogs_reandomised	P_PD_P_frogs_randomised	P_PE_WE_P_frogs_reandomised
1137500:-3312500	1137500	-3312500	2	0.006235333	0.128334715	0.000324757	0.253253253	0.840840841	0.426426426
1137500:-3337500	1137500	-3337500	5	0.029980335	0.215467581	0.00101132	0.284284284	0.379379379	0.481481481
1137500:-3362500	1137500	-3362500	2	0.006235333	0.128334715	0.000324757	0.247247247	0.834834835	0.431431431
1137500:-3512500	1137500	-3512500	1	0.002967359	0.057403805	0.000135591	0.275275275	0.517517518	0.346346346
1137500:-3787500	1137500	-3787500	1	0.001988072	0.051159045	8.76E-05	0	0.201201201	0.104104104
1162500:-3312500	1162500	-3312500	8	0.131520951	0.300436826	0.002434818	0.628628629	0.271271271	0.465465465
1162500:-3437500	1162500	-3437500	6	0.036139425	0.243626058	0.000867904	0.18018018	0.316316316	0.062062062
1162500:-3462500	1162500	-3462500	3	0.008223404	0.158045444	0.000383618	0	0.594594595	0.083083083
1162500:-3762500	1162500	-3762500	2	0.007976096	0.093373502	0.000238685	0.314314314	0.243243243	0.162162162
1187500:-3312500	1187500	-3312500	2	0.012976712	0.105335062	0.000316179	0.595595596	0.468468468	0.403403403
1187500:-3337500	1187500	-3337500	1	0.020408163	0.040702533	0.000324037	0.948948949	0.054054054	0.900900901
1187500:-3412500	1187500	-3412500	3	0.020521047	0.145343733	0.00050603	0.556556557	0.422422422	0.424424424
1187500:-3487500	1187500	-3487500	1	0.002967359	0.057403805	0.000135591	0.27027027	0.500500501	0.328328328
1187500:-3762500	1187500	-3762500	2	0.022208738	0.055396463	0.000389417	0.832832833	0.008008008	0.5995996
1212500:-3412500	1212500	-3412500	2	0.005256045	0.100641639	0.000248027	0.106106106	0.306306306	0.223223223
1212500:-3437500	1212500	-3437500	1	0.003267974	0.07093091	0.000189166	0.435435435	0.75975976	0.632632633
1212500:-3562500	1212500	-3562500	1	0.003267974	0.07093091	0.000189166	0.427427427	0.728728729	0.627627628
1212500:-3637500	1212500	-3637500	1	0.003267974	0.07093091	0.000189166	0.431431431	0.71971972	0.61961962
1212500:-3687500	1212500	-3687500	3	0.017684833	0.106398312	0.000333741	0.45045045	0.036036036	0.018018018
1237500:-3387500	1237500	-3387500	1	0.002967359	0.057403805	0.000135591	0.283283283	0.506506507	0.359359359
1237500:-3412500	1237500	-3412500	2	0.005256045	0.100641639	0.000248027	0.088088088	0.352352352	0.238238238
1237500:-3612500	1237500	-3612500	1	0.003267974	0.07093091	0.000189166	0.425425425	0.713713714	0.615615616
1237500:-3637500	1237500	-3637500	1	0.003267974	0.07093091	0.000189166	0.438438438	0.721721722	0.623623624
1237500:-3662500	1237500	-3662500	1	0.003267974	0.07093091	0.000189166	0.407407407	0.703703704	0.595595596
1237500:-3712500	1237500	-3712500	1	0.005988024	0.042214456	0.000151084	0.664664665	0.054054054	0.542542543
1237500:-3812500	1237500	-3812500	1	0.001988072	0.051159045	8.76E-05	0	0.184184184	0.131131131
1262500:-3337500	1262500	-3337500	3	0.008223404	0.158045444	0.000383618	0	0.608608609	0.102102102
1262500:-3462500	1262500	-3462500	3	0.008223404	0.158045444	0.000383618	0	0.598598599	0.081081081
1262500:-3512500	1262500	-3512500	2	0.006235333	0.128334715	0.000324757	0.269269269	0.842842843	0.423423423
1262500:-3612500	1262500	-3612500	1	0.003267974	0.07093091	0.000189166	0.468468468	0.737737738	0.636636637
1262500:-3637500	1262500	-3637500	1	0.003267974	0.07093091	0.000189166	0.453453453	0.750750751	0.633633634
1262500:-3712500	1262500	-3712500	1	0.002967359	0.057403805	0.000135591	0.294294294	0.533533534	0.37037037
1262500:-3787500	1262500	-3787500	2	0.007976096	0.093373502	0.000238685	0.342342342	0.22022022	0.166166166
1262500:-3812500	1262500	-3812500	1	0.001988072	0.051159045	8.76E-05	0	0.197197197	0.132132132
1287500:-3312500	1287500	-3312500	1	0.001988072	0.051159045	8.76E-05	0	0.171171171	0.127127127
1287500:-3337500	1287500	-3337500	2	0.015467359	0.085022407	0.000430962	0.710710711	0.149149149	0.750750751
1287500:-3362500	1287500	-3362500	2	0.006235333	0.128334715	0.000324757	0.227227227	0.830830831	0.407407407
1287500:-3387500	1287500	-3387500	2	0.005256045	0.100641639	0.000248027	0.094094094	0.325325325	0.233233233
1287500:-3412500	1287500	-3412500	2	0.005256045	0.100641639	0.000248027	0.083083083	0.328328328	0.233233233
1287500:-3462500	1287500	-3462500	1	0.002967359	0.057403805	0.000135591	0.307307307	0.541541542	0.372372372
1287500:-3512500	1287500	-3512500	3	0.008223404	0.158045444	0.000383618	0	0.602602603	0.103103103
1287500:-3712500	1287500	-3712500	2	0.004955431	0.108562851	0.000223192	0	0.495495495	0.05005005
1287500:-3812500	1287500	-3812500	2	0.007976096	0.093373502	0.000238685	0.344344344	0.215215215	0.175175175
1312500:-3337500	1312500	-3337500	1	0.001988072	0.051159045	8.76E-05	0	0.185185185	0.124124124
1312500:-3387500	1312500	-3387500	2	0.005256045	0.100641639	0.000248027	0.092092092	0.322322322	0.224224224
1312500:-3487500	1312500	-3487500	2	0.006235333	0.128334715	0.000324757	0.248248248	0.84984985	0.433433433
1312500:-3512500	1312500	-3512500	2	0.006235333	0.128334715	0.000324757	0.262262262	0.832832833	0.408408408
1312500:-3662500	1312500	-3662500	6	0.033901904	0.277645241	0.001252263	0.113113113	0.741741742	0.405405405
1312500:-3687500	1312500	-3687500	5	0.021853711	0.233245623	0.000719612	0.037037037	0.583583584	0.091091091
1312500:-3762500	1312500	-3762500	1	0.002967359	0.057403805	0.000135591	0.272272272	0.514514515	0.34034034
1312500:-3787500	1312500	-3787500	2	0.009255998	0.113145366	0.00034025	0.417417417	0.626626627	0.503503504
1337500:-3337500	1337500	-3337500	3	0.015944071	0.141357234	0.000419809	0.404404404	0.347347347	0.202202202
1337500:-3362500	1337500	-3362500	1	0.003267974	0.07093091	0.000189166	0.421421421	0.728728729	0.634634635
1337500:-3412500	1337500	-3412500	2	0.012976712	0.105335062	0.000316179	0.620620621	0.417417417	0.38038038
1337500:-3562500	1337500	-3562500	3	0.008223404	0.158045444	0.000383618	0	0.597597598	0.105105105
1337500:-3687500	1337500	-3687500	1	0.003267974	0.07093091	0.000189166	0.423423423	0.742742743	0.623623624
1337500:-3787500	1337500	-3787500	1	0.014925373	0.070850249	0.000413292	0.88988989	0.708708709	0.918918919
1362500:-3337500	1362500	-3337500	4	0.012144973	0.220223104	0.000624561	0	0.864864865	0.259259259
1362500:-3362500	1362500	-3362500	3	0.009177614	0.162819299	0.00048897	0.079079079	0.725725726	0.398398398
1362500:-3412500	1362500	-3412500	3	0.014964783	0.135045792	0.00037504	0.362362362	0.26026026	0.102102102
1362500:-3437500	1362500	-3437500	1	0.001988072	0.051159045	8.76E-05	0	0.188188188	0.134134134
1362500:-3512500	1362500	-3512500	1	0.003267974	0.07093091	0.000189166	0.422422422	0.735735736	0.631631632
1362500:-3587500	1362500	-3587500	3	0.008223404	0.158045444	0.000383618	0	0.592592593	0.092092092
1362500:-3787500	1362500	-3787500	1	0.005988024	0.042214456	0.000151084	0.616616617	0.075075075	0.506506507
1362500:-3812500	1362500	-3812500	2	0.004955431	0.108562851	0.000223192	0	0.489489489	0.066066066
1387500:-3337500	1387500	-3337500	1	0.003267974	0.07093091	0.000189166	0.44044044	0.756756757	0.652652653
1387500:-3462500	1387500	-3462500	1	0.002967359	0.057403805	0.000135591	0.282282282	0.525525526	0.343343343
1387500:-3487500	1387500	-3487500	2	0.005256045	0.100641639	0.000248027	0.094094094	0.318318318	0.244244244
1387500:-3512500	1387500	-3512500	3	0.008223404	0.158045444	0.000383618	0	0.575575576	0.099099099
1387500:-3587500	1387500	-3587500	2	0.004955431	0.108562851	0.000223192	0	0.472472472	0.066066066
1387500:-3637500	1387500	-3637500	2	0.004955431	0.108562851	0.000223192	0	0.463463463	0.049049049
1387500:-3662500	1387500	-3662500	3	0.014964783	0.135045792	0.00037504	0.371371371	0.269269269	0.092092092
1387500:-3687500	1387500	-3687500	4	0.012144973	0.220223104	0.000624561	0	0.863863864	0.259259259
1387500:-3712500	1387500	-3712500	3	0.014964783	0.135045792	0.00037504	0.364364364	0.278278278	0.104104104
1387500:-3787500	1387500	-3787500	3	0.014664168	0.12158537	0.000318244	0.348348348	0.105105105	0.014014014
1412500:-3337500	1412500	-3337500	7	0.056547589	0.256322957	0.001127025	0.357357357	0.146146146	0.114114114
1412500:-3387500	1412500	-3387500	2	0.00590964	0.113336705	0.000328544	0.199199199	0.628628629	0.487487487
1412500:-3437500	1412500	-3437500	1	0.001988072	0.051159045	8.76E-05	0	0.159159159	0.129129129
1412500:-3462500	1412500	-3462500	4	0.017932142	0.171067963	0.000478669	0.171171171	0.258258258	0.022022022
1412500:-3487500	1412500	-3487500	1	0.002967359	0.057403805	0.000135591	0.256256256	0.505505506	0.327327327
1412500:-3512500	1412500	-3512500	5	1.017932142	0.206960666	0.036371372	0.992992993	0.278278278	0.993993994
1412500:-3537500	1412500	-3537500	6	0.033901904	0.277645241	0.001252263	0.126126126	0.726726727	0.405405405
1412500:-3587500	1412500	-3587500	4	0.012144973	0.220223104	0.000624561	0	0.858858859	0.228228228
1412500:-3687500	1412500	-3687500	4	0.012144973	0.220223104	0.000624561	0	0.857857858	0.259259259
1412500:-3712500	1412500	-3712500	1	0.009708738	0.034404153	0.000127013	0.820820821	0.005005005	0.309309309
1412500:-3737500	1412500	-3737500	1	0.001988072	0.051159045	8.76E-05	0	0.184184184	0.135135135
1412500:-3762500	1412500	-3762500	2	0.004955431	0.108562851	0.000223192	0	0.427427427	0.05005005
1412500:-3787500	1412500	-3787500	1	0.002967359	0.057403805	0.000135591	0.274274274	0.512512513	0.344344344
1412500:-3812500	1412500	-3812500	1	0.001988072	0.051159045	8.76E-05	0	0.189189189	0.136136136
1437500:-3312500	1437500	-3312500	3	0.015944071	0.141357234	0.000419809	0.404404404	0.388388388	0.215215215
1437500:-3512500	1437500	-3512500	7	0.056547589	0.256322957	0.001127025	0.354354354	0.156156156	0.12012012
1437500:-3537500	1437500	-3537500	4	0.017932142	0.171067963	0.000478669	0.149149149	0.258258258	0.029029029
1437500:-3587500	1437500	-3587500	3	0.008223404	0.158045444	0.000383618	0	0.574574575	0.085085085
1437500:-3612500	1437500	-3612500	2	0.005256045	0.100641639	0.000248027	0.095095095	0.323323323	0.25025025
1437500:-3637500	1437500	-3637500	2	0.005256045	0.100641639	0.000248027	0.11011011	0.304304304	0.229229229
1437500:-3662500	1437500	-3662500	4	0.017932142	0.171067963	0.000478669	0.163163163	0.261261261	0.041041041
1437500:-3687500	1437500	-3687500	2	0.005256045	0.100641639	0.000248027	0.104104104	0.32032032	0.244244244
1437500:-3712500	1437500	-3712500	1	0.003267974	0.07093091	0.000189166	0.456456456	0.744744745	0.637637638
1437500:-3812500	1437500	-3812500	1	0.001988072	0.051159045	8.76E-05	0	0.182182182	0.131131131
1462500:-3312500	1462500	-3312500	3	0.008223404	0.158045444	0.000383618	0	0.606606607	0.117117117
1462500:-3337500	1462500	-3337500	3	0.008223404	0.158045444	0.000383618	0	0.622622623	0.102102102
1462500:-3387500	1462500	-3387500	2	0.004955431	0.108562851	0.000223192	0	0.478478478	0.053053053
1462500:-3412500	1462500	-3412500	2	0.048722519	0.095623742	0.001311567	0.908908909	0.263263263	0.896896897
1462500:-3437500	1462500	-3437500	6	0.033901904	0.277645241	0.001252263	0.116116116	0.742742743	0.399399399
1462500:-3462500	1462500	-3462500	7	0.048187618	0.288025676	0.001400555	0.227227227	0.467467467	0.303303303
1462500:-3487500	1462500	-3487500	3	0.008223404	0.158045444	0.000383618	0	0.601601602	0.086086086
1462500:-3512500	1462500	-3512500	2	0.004955431	0.108562851	0.000223192	0	0.477477477	0.066066066
1462500:-3537500	1462500	-3537500	4	0.012144973	0.220223104	0.000624561	0	0.844844845	0.255255255
1462500:-3562500	1462500	-3562500	1	0.003921569	0.077752895	0.000261616	0.54954955	0.894894895	0.810810811
1462500:-3612500	1462500	-3612500	6	0.036139425	0.243626058	0.000867904	0.192192192	0.321321321	0.077077077
1462500:-3637500	1462500	-3637500	1	0.002967359	0.057403805	0.000135591	0.302302302	0.543543544	0.369369369
1462500:-3662500	1462500	-3662500	1	0.001988072	0.051159045	8.76E-05	0	0.178178178	0.126126126
1462500:-3712500	1462500	-3712500	2	0.005256045	0.100641639	0.000248027	0.084084084	0.35035035	0.242242242
1462500:-3737500	1462500	-3737500	1	0.001988072	0.051159045	8.76E-05	0	0.179179179	0.124124124
1462500:-3762500	1462500	-3762500	1	0.009708738	0.034404153	0.000127013	0.807807808	0.003003003	0.299299299
1462500:-3787500	1462500	-3787500	1	0.001988072	0.051159045	8.76E-05	0	0.184184184	0.134134134
1462500:-3812500	1462500	-3812500	1	0.001988072	0.051159045	8.76E-05	0	0.173173173	0.113113113
1487500:-3312500	1487500	-3312500	2	0.004955431	0.108562851	0.000223192	0	0.459459459	0.052052052
1487500:-3337500	1487500	-3337500	2	0.005256045	0.100641639	0.000248027	0.095095095	0.335335335	0.239239239
1487500:-3362500	1487500	-3362500	2	0.006235333	0.128334715	0.000324757	0.254254254	0.846846847	0.449449449
1487500:-3412500	1487500	-3412500	2	0.012976712	0.105335062	0.000316179	0.601601602	0.437437437	0.367367367
1487500:-3437500	1487500	-3437500	2	0.004955431	0.108562851	0.000223192	0	0.456456456	0.044044044
1487500:-3462500	1487500	-3462500	6	0.033901904	0.277645241	0.001252263	0.13013013	0.720720721	0.418418418
1487500:-3487500	1487500	-3487500	4	0.012144973	0.220223104	0.000624561	0	0.842842843	0.266266266
1487500:-3512500	1487500	-3512500	3	0.008223404	0.158045444	0.000383618	0	0.590590591	0.084084084
1487500:-3537500	1487500	-3537500	3	0.010156902	0.190512374	0.0005657	0.132132132	0.952952953	0.564564565
1487500:-3562500	1487500	-3562500	4	0.012144973	0.220223104	0.000624561	0	0.842842843	0.251251251
1487500:-3587500	1487500	-3587500	5	0.021853711	0.233245623	0.000719612	0.044044044	0.621621622	0.084084084
1487500:-3612500	1487500	-3612500	4	0.012144973	0.220223104	0.000624561	0	0.84984985	0.261261261
1487500:-3637500	1487500	-3637500	1	0.003267974	0.07093091	0.000189166	0.419419419	0.720720721	0.623623624
1487500:-3662500	1487500	-3662500	2	0.004955431	0.108562851	0.000223192	0	0.439439439	0.057057057
1487500:-3687500	1487500	-3687500	1	0.002967359	0.057403805	0.000135591	0.29029029	0.538538539	0.356356356
1487500:-3712500	1487500	-3712500	1	0.002967359	0.057403805	0.000135591	0.305305305	0.540540541	0.38038038
1487500:-3737500	1487500	-3737500	2	0.004955431	0.108562851	0.000223192	0	0.469469469	0.053053053
1487500:-3762500	1487500	-3762500	2	0.004955431	0.108562851	0.000223192	0	0.467467467	0.059059059
1512500:-3312500	1512500	-3312500	5	0.038340306	0.183764862	0.00073779	0.51951952	0.092092092	0.129129129
1512500:-3362500	1512500	-3362500	4	0.020271597	0.209075937	0.000949266	0.237237237	0.782782783	0.615615616
1512500:-3462500	1512500	-3462500	4	0.017932142	0.171067963	0.000478669	0.156156156	0.26026026	0.025025025
1512500:-3487500	1512500	-3487500	3	0.008223404	0.158045444	0.000383618	0	0.601601602	0.091091091
1512500:-3512500	1512500	-3512500	1	0.002967359	0.057403805	0.000135591	0.319319319	0.550550551	0.4004004
1512500:-3537500	1512500	-3537500	3	0.008223404	0.158045444	0.000383618	0	0.622622623	0.101101101
1512500:-3562500	1512500	-3562500	4	0.012144973	0.220223104	0.000624561	0	0.863863864	0.263263263
1512500:-3587500	1512500	-3587500	3	0.009177614	0.162819299	0.00048897	0.09009009	0.710710711	0.399399399
1512500:-3612500	1512500	-3612500	3	0.018943186	0.112650863	0.000349635	0.503503504	0.066066066	0.052052052
1512500:-3662500	1512500	-3662500	4	0.012144973	0.220223104	0.000624561	0	0.866866867	0.266266266
1512500:-3687500	1512500	-3687500	3	0.009177614	0.162819299	0.00048897	0.104104104	0.710710711	0.435435435
1512500:-3712500	1512500	-3712500	1	0.003921569	0.077752895	0.000261616	0.527527528	0.872872873	0.844844845
1512500:-3737500	1512500	-3737500	2	0.00590964	0.113336705	0.000328544	0.201201201	0.635635636	0.508508509
1512500:-3762500	1512500	-3762500	1	0.001988072	0.051159045	8.76E-05	0	0.175175175	0.131131131
1512500:-3787500	1512500	-3787500	1	0.001988072	0.051159045	8.76E-05	0	0.185185185	0.113113113
1512500:-3812500	1512500	-3812500	1	0.001988072	0.051159045	8.76E-05	0	0.176176176	0.123123123
1537500:-3312500	1537500	-3312500	1	0.003267974	0.07093091	0.000189166	0.439439439	0.741741742	0.646646647
1537500:-3337500	1537500	-3337500	6	0.03847888	0.281634032	0.001338501	0.24024024	0.765765766	0.458458458
1537500:-3362500	1537500	-3362500	3	0.019241145	0.125571869	0.000404465	0.513513514	0.12012012	0.183183183
1537500:-3387500	1537500	-3387500	2	0.006888928	0.1351567	0.000397207	0.312312312	0.913913914	0.65965966
1537500:-3412500	1537500	-3412500	4	0.097997502	0.139431239	0.001415701	0.890890891	0.032032032	0.751751752
1537500:-3437500	1537500	-3437500	5	0.026430687	0.237232122	0.000805834	0.16016016	0.658658659	0.233233233
1537500:-3487500	1537500	-3487500	2	0.023375522	0.076724705	0.000427667	0.865865866	0.031031031	0.717717718
1537500:-3512500	1537500	-3512500	3	0.015944071	0.141357234	0.000419809	0.372372372	0.37037037	0.205205205
1537500:-3587500	1537500	-3587500	1	0.003267974	0.07093091	0.000189166	0.448448448	0.731731732	0.633633634
1537500:-3612500	1537500	-3612500	4	0.012144973	0.220223104	0.000624561	0	0.887887888	0.288288288
1537500:-3637500	1537500	-3637500	3	0.009177614	0.162819299	0.00048897	0.081081081	0.695695696	0.412412412
1537500:-3687500	1537500	-3687500	4	0.012144973	0.220223104	0.000624561	0	0.887887888	0.259259259
1537500:-3712500	1537500	-3712500	2	0.004955431	0.108562851	0.000223192	0	0.464464464	0.06006006
1537500:-3787500	1537500	-3787500	2	0.009234448	0.07824671	0.000222622	0.389389389	0.062062062	0.046046046
1537500:-3812500	1537500	-3812500	2	0.00590964	0.113336705	0.000328544	0.2002002	0.624624625	0.487487487
