# Supplementary material for: Assessing biodiversity and endemism using phylogenetic methods across multiple taxonomic groups
Source: Ecol Evol. 2015 Oct 22;5(22):5177–92. doi: 10.1002/ece3.1747 (PMC6102556; doi:10.1002/ece3.1747)
Supplement: Supplementary file 6 — Appendix S6. Data subsets including acaciaex_grid.csv, fish_grid.csv, fishex_grid.csv, frogsex_grid.csv, plantgenex_grid.csv, knitbutton.png, pd_pairs_all.csv, pe_pairs_all.csv,sr_pairs_all.csv, we_pairs_all.csv, mdb.dbf, mdb.sbn, mdb.sbx, mdb.shp and mdb.shx. [file ECE3-5-5177-s006.zip › Appendix_S6_pd_pairs_all.csv]

pair	sp1	sp2	pd
1	acacias	eucs	0.498
2	acacias	fishes	0.502
3	acacias	frogs	0.467
4	acacias	plants	0.471
5	eucs	fishes	0.454
6	eucs	frogs	0.519
7	eucs	plants	0.449
8	fishes	frogs	0.48
9	fishes	plants	0.462
10	frogs	plants	0.44
