# Supplementary material for: Assessing biodiversity and endemism using phylogenetic methods across multiple taxonomic groups
Source: Ecol Evol. 2015 Oct 22;5(22):5177–92. doi: 10.1002/ece3.1747 (PMC6102556; doi:10.1002/ece3.1747)
Supplement: Supplementary file 6 — Appendix S6. Data subsets including acaciaex_grid.csv, fish_grid.csv, fishex_grid.csv, frogsex_grid.csv, plantgenex_grid.csv, knitbutton.png, pd_pairs_all.csv, pe_pairs_all.csv,sr_pairs_all.csv, we_pairs_all.csv, mdb.dbf, mdb.sbn, mdb.sbx, mdb.shp and mdb.shx. [file ECE3-5-5177-s006.zip › Appendix_S6_plantgenex_grid.csv]

Element	Axis_0	Axis_1	ENDC_RICHNESS_observed	ENDC_WE_observed	PD_P_observed	PE_WE_P_observed	P_ENDC_WE_randomised	P_PD_P_randomised	P_PE_WE_P_randomised
1137500:-3312500	1137500	-3312500	12	0.044583592	0.050104877	5.99E-05	0.63963964	0.155155155	0.25025025
1137500:-3337500	1137500	-3337500	18	0.06678582	0.082426965	0.000142533	0.423423423	0.773773774	0.607607608
1137500:-3362500	1137500	-3362500	11	0.074354341	0.058356208	8.69E-05	0.917917918	0.820820821	0.738738739
1137500:-3387500	1137500	-3387500	5	0.008327987	0.030479905	2.63E-05	0.505505506	0.278278278	0.429429429
1137500:-3412500	1137500	-3412500	4	0.006824648	0.021595857	1.58E-05	0.615615616	0	0.026026026
1137500:-3437500	1137500	-3437500	14	0.042218287	0.046517144	5.06E-05	0.354354354	0.005005005	0.013013013
1137500:-3462500	1137500	-3462500	21	0.074550378	0.063696932	8.91E-05	0.292292292	0.009009009	0.016016016
1137500:-3487500	1137500	-3487500	10	0.025454458	0.041810896	3.86E-05	0.47047047	0.04004004	0.043043043
1137500:-3512500	1137500	-3512500	45	0.142922947	0.116951552	0.000196027	0.004004004	0.042042042	0.001001001
1137500:-3537500	1137500	-3537500	6	0.019147061	0.03173343	3.72E-05	0.86986987	0.105105105	0.682682683
1137500:-3562500	1137500	-3562500	7	0.014731046	0.041223461	3.86E-05	0.54954955	0.627627628	0.515515516
1137500:-3587500	1137500	-3587500	10	0.018750179	0.038544978	3.79E-05	0.183183183	0.008008008	0.033033033
1137500:-3612500	1137500	-3612500	10	0.021601165	0.043283802	4.21E-05	0.318318318	0.087087087	0.107107107
1137500:-3637500	1137500	-3637500	53	0.269477486	0.099000534	0.000195999	0.29029029	0	0
1137500:-3662500	1137500	-3662500	9	0.017721812	0.042400492	3.58E-05	0.316316316	0.173173173	0.058058058
1137500:-3687500	1137500	-3687500	6	0.011913161	0.030418961	2.75E-05	0.616616617	0.05005005	0.188188188
1137500:-3712500	1137500	-3712500	3	0.006782479	0.022992058	1.94E-05	0.886886887	0.224224224	0.603603604
1137500:-3737500	1137500	-3737500	3	0.009989282	0.026656616	1.95E-05	0.961961962	0.691691692	0.63963964
1137500:-3762500	1137500	-3762500	2	0.002015722	0.020506506	1.28E-05	0.326326326	0.482482482	0.377377377
1137500:-3787500	1137500	-3787500	45	0.174710207	0.137643758	0.000354299	0.072072072	0.456456456	0.379379379
1137500:-3812500	1137500	-3812500	30	0.254144004	0.096105725	0.000224634	0.888888889	0.282282282	0.423423423
1162500:-3312500	1162500	-3312500	36	0.499436625	0.086626188	0.001074395	0.988988989	0.001001001	0.997997998
1162500:-3337500	1162500	-3337500	4	0.017638382	0.041264448	5.43E-05	0.968968969	0.984984985	0.985985986
1162500:-3362500	1162500	-3362500	8	0.035315061	0.041091921	4.25E-05	0.873873874	0.307307307	0.429429429
1162500:-3387500	1162500	-3387500	2	0.001974752	0.018470267	1.15E-05	0.304304304	0.08008008	0.198198198
1162500:-3412500	1162500	-3412500	32	0.446170718	0.08937528	0.000245309	0.98998999	0.043043043	0.448448448
1162500:-3437500	1162500	-3437500	20	0.046944578	0.068979532	8.41E-05	0.037037037	0.144144144	0.026026026
1162500:-3462500	1162500	-3462500	15	0.040437454	0.054367835	6.02E-05	0.198198198	0.065065065	0.034034034
1162500:-3487500	1162500	-3487500	18	0.029109726	0.059073785	5.42E-05	0	0.022022022	0
1162500:-3512500	1162500	-3512500	18	0.076307277	0.066440126	8.03E-05	0.54954955	0.221221221	0.063063063
1162500:-3537500	1162500	-3537500	2	0.021177702	0.019551065	1.62E-05	0.997997998	0.325325325	0.757757758
1162500:-3562500	1162500	-3562500	7	0.022199542	0.03446304	2.83E-05	0.814814815	0.086086086	0.078078078
1162500:-3587500	1162500	-3587500	2	0.002218864	0.018926721	1.26E-05	0.449449449	0.243243243	0.362362362
1162500:-3612500	1162500	-3612500	4	0.066268738	0.030299833	0.00011291	0.997997998	0.613613614	0.997997998
1162500:-3637500	1162500	-3637500	14	0.045096847	0.05977659	0.000100656	0.431431431	0.416416416	0.582582583
1162500:-3662500	1162500	-3662500	8	0.015127478	0.03117685	2.25E-05	0.351351351	0.005005005	0
1162500:-3687500	1162500	-3687500	62	0.581677495	0.147402643	0.000568314	0.891891892	0.032032032	0.528528529
1162500:-3712500	1162500	-3712500	7	0.020957339	0.027822175	3.00E-05	0.798798799	0.002002002	0.134134134
1162500:-3737500	1162500	-3737500	34	0.098114845	0.095283349	0.000150806	0.006006006	0.053053053	0.01001001
1162500:-3762500	1162500	-3762500	80	0.425236407	0.201136009	0.000652911	0.133133133	0.285285285	0.253253253
1162500:-3787500	1162500	-3787500	43	0.153893633	0.12875078	0.000329038	0.031031031	0.347347347	0.331331331
1162500:-3812500	1162500	-3812500	37	0.124288882	0.119282482	0.000268949	0.037037037	0.455455455	0.322322322
1187500:-3312500	1187500	-3312500	12	0.035027169	0.052791943	5.94E-05	0.433433433	0.309309309	0.224224224
1187500:-3337500	1187500	-3337500	20	0.098750042	0.066559699	0.000143483	0.64964965	0.083083083	0.466466466
1187500:-3362500	1187500	-3362500	96	0.659244231	0.203506317	0.000622874	0.348348348	0.014014014	0.014014014
1187500:-3387500	1187500	-3387500	29	0.083156882	0.090995899	0.000126572	0.018018018	0.201201201	0.009009009
1187500:-3412500	1187500	-3412500	37	0.145093632	0.103416461	0.000304222	0.123123123	0.098098098	0.502502503
1187500:-3437500	1187500	-3437500	33	0.127183668	0.09049914	0.000146798	0.16016016	0.03003003	0.009009009
1187500:-3462500	1187500	-3462500	5	0.040344682	0.031274424	3.76E-05	0.988988989	0.326326326	0.85985986
1187500:-3487500	1187500	-3487500	32	0.097606708	0.09370562	0.000159875	0.024024024	0.096096096	0.032032032
1187500:-3512500	1187500	-3512500	4	0.005444921	0.022228371	1.92E-05	0.329329329	0.006006006	0.175175175
1187500:-3537500	1187500	-3537500	1	0.011627907	0.016088912	2.32E-05	0.996996997	0.37037037	0.992992993
1187500:-3562500	1187500	-3562500	4	0.010438273	0.032377161	2.91E-05	0.910910911	0.845845846	0.84984985
1187500:-3587500	1187500	-3587500	3	0.005357107	0.022871457	1.64E-05	0.750750751	0.218218218	0.306306306
1187500:-3612500	1187500	-3612500	13	0.053980233	0.041270286	4.89E-05	0.677677678	0	0.021021021
1187500:-3637500	1187500	-3637500	39	0.140328295	0.115925821	0.00024553	0.053053053	0.244244244	0.166166166
1187500:-3662500	1187500	-3662500	27	0.102911551	0.106334569	0.000218412	0.217217217	0.741741742	0.536536537
1187500:-3687500	1187500	-3687500	7	0.011559975	0.037469082	2.75E-05	0.288288288	0.272272272	0.069069069
1187500:-3712500	1187500	-3712500	13	0.04908915	0.073045835	0.000104684	0.632632633	0.902902903	0.722722723
1187500:-3737500	1187500	-3737500	23	0.065312764	0.07915408	0.000108657	0.05005005	0.254254254	0.045045045
1187500:-3762500	1187500	-3762500	46	0.217623552	0.122235252	0.000220957	0.27027027	0.104104104	0.007007007
1187500:-3787500	1187500	-3787500	12	0.026980444	0.052805094	6.28E-05	0.231231231	0.31031031	0.303303303
1187500:-3812500	1187500	-3812500	23	0.073143101	0.076562972	0.000136481	0.121121121	0.15015015	0.216216216
1212500:-3312500	1212500	-3312500	36	0.130886185	0.11021547	0.000212037	0.083083083	0.308308308	0.117117117
1212500:-3337500	1212500	-3337500	14	0.041437099	0.062073916	8.79E-05	0.347347347	0.538538539	0.444444444
1212500:-3362500	1212500	-3362500	57	0.225175107	0.163594302	0.000416174	0.03003003	0.458458458	0.207207207
1212500:-3387500	1212500	-3387500	33	0.188102779	0.108521756	0.000285555	0.625625626	0.407407407	0.55955956
1212500:-3412500	1212500	-3412500	61	0.297106384	0.133585893	0.000330806	0.15015015	0.003003003	0.011011011
1212500:-3437500	1212500	-3437500	12	0.07457406	0.040268192	8.00E-05	0.87987988	0.003003003	0.568568569
1212500:-3462500	1212500	-3462500	10	0.064546991	0.043543061	8.18E-05	0.906906907	0.1001001	0.788788789
1212500:-3487500	1212500	-3487500	15	0.046866206	0.046810641	4.61E-05	0.373373373	0.001001001	0.001001001
1212500:-3512500	1212500	-3512500	27	0.153865767	0.097841309	0.000154932	0.658658659	0.546546547	0.159159159
1212500:-3537500	1212500	-3537500	6	0.018343084	0.031210783	4.41E-05	0.850850851	0.099099099	0.833833834
1212500:-3562500	1212500	-3562500	12	0.069967772	0.070775846	0.000132162	0.850850851	0.912912913	0.884884885
1212500:-3587500	1212500	-3587500	9	0.045315189	0.035287843	5.70E-05	0.890890891	0.007007007	0.623623624
1212500:-3612500	1212500	-3612500	3	0.005341246	0.022857793	1.86E-05	0.764764765	0.213213213	0.502502503
1212500:-3637500	1212500	-3637500	10	0.021302936	0.040481166	4.13E-05	0.28028028	0.031031031	0.079079079
1212500:-3662500	1212500	-3662500	33	0.143933153	0.088251462	0.000154078	0.285285285	0.009009009	0.02002002
1212500:-3687500	1212500	-3687500	30	0.095016041	0.087155865	0.000157587	0.045045045	0.061061061	0.074074074
1212500:-3712500	1212500	-3712500	14	0.03203205	0.049711744	5.20E-05	0.127127127	0.018018018	0.011011011
1212500:-3737500	1212500	-3737500	5	0.013935951	0.03732202	3.37E-05	0.877877878	0.902902903	0.78978979
1212500:-3762500	1212500	-3762500	11	0.022840751	0.044176887	4.75E-05	0.183183183	0.037037037	0.096096096
1212500:-3787500	1212500	-3787500	17	0.07958777	0.063761093	0.000117683	0.630630631	0.216216216	0.46046046
1212500:-3812500	1212500	-3812500	7	0.021359492	0.031041969	2.59E-05	0.802802803	0.014014014	0.033033033
1237500:-3312500	1237500	-3312500	17	0.065378183	0.053089093	9.64E-05	0.471471471	0.001001001	0.263263263
1237500:-3337500	1237500	-3337500	39	0.145474001	0.090427546	0.000149517	0.072072072	0	0.001001001
1237500:-3362500	1237500	-3362500	14	0.028625324	0.04746505	5.02E-05	0.08008008	0.002002002	0.009009009
1237500:-3387500	1237500	-3387500	91	0.464831868	0.180853524	0.000470939	0.055055055	0	0
1237500:-3412500	1237500	-3412500	57	0.236578526	0.155731841	0.000388266	0.048048048	0.29029029	0.14014014
1237500:-3437500	1237500	-3437500	113	0.586965111	0.252613627	0.000794577	0.004004004	0.182182182	0.015015015
1237500:-3462500	1237500	-3462500	56	0.348552841	0.141903632	0.000420113	0.526526527	0.09009009	0.284284284
1237500:-3487500	1237500	-3487500	11	0.030008093	0.048876633	6.20E-05	0.411411411	0.232232232	0.401401401
1237500:-3512500	1237500	-3512500	21	0.068833302	0.078480715	0.000126115	0.187187187	0.427427427	0.235235235
1237500:-3537500	1237500	-3537500	8	0.023903767	0.043417113	5.02E-05	0.727727728	0.528528529	0.671671672
1237500:-3562500	1237500	-3562500	5	0.022518838	0.038730555	7.11E-05	0.951951952	0.933933934	0.982982983
1237500:-3587500	1237500	-3587500	5	0.010805527	0.024641052	1.91E-05	0.757757758	0.007007007	0.023023023
1237500:-3612500	1237500	-3612500	31	0.096945693	0.118413628	0.000218292	0.036036036	0.777777778	0.317317317
1237500:-3637500	1237500	-3637500	21	0.055737112	0.098574481	0.000214145	0.061061061	0.901901902	0.778778779
1237500:-3662500	1237500	-3662500	51	0.22674253	0.13606986	0.000365319	0.137137137	0.13013013	0.223223223
1237500:-3687500	1237500	-3687500	10	0.016871385	0.037350506	3.25E-05	0.097097097	0.006006006	0.005005005
1237500:-3712500	1237500	-3712500	94	0.420219058	0.222640239	0.000650715	0.004004004	0.221221221	0.039039039
1237500:-3737500	1237500	-3737500	22	0.062992028	0.067124554	9.11E-05	0.073073073	0.022022022	0.014014014
1237500:-3762500	1237500	-3762500	19	0.052327991	0.056104628	7.07E-05	0.118118118	0.001001001	0.007007007
1237500:-3787500	1237500	-3787500	19	0.084248457	0.062480429	9.07E-05	0.538538539	0.032032032	0.081081081
1237500:-3812500	1237500	-3812500	19	0.046248227	0.051303173	5.50E-05	0.049049049	0	0
1262500:-3312500	1262500	-3312500	7	0.062057751	0.043676888	0.000113057	0.978978979	0.827827828	0.978978979
1262500:-3337500	1262500	-3337500	48	0.282448176	0.134288885	0.000327624	0.503503504	0.231231231	0.194194194
1262500:-3362500	1262500	-3362500	30	0.102421595	0.101743779	0.000201841	0.11011011	0.425425425	0.288288288
1262500:-3387500	1262500	-3387500	75	0.293406096	0.16861397	0.000389007	0.003003003	0.02002002	0.004004004
1262500:-3412500	1262500	-3412500	73	0.439019756	0.176086589	0.000454776	0.346346346	0.09009009	0.033033033
1262500:-3437500	1262500	-3437500	91	0.599097162	0.208567011	0.000776513	0.362362362	0.091091091	0.284284284
1262500:-3462500	1262500	-3462500	78	0.393117476	0.201632547	0.000610132	0.116116116	0.389389389	0.224224224
1262500:-3487500	1262500	-3487500	47	0.167870537	0.156019874	0.000352957	0.017017017	0.803803804	0.288288288
1262500:-3512500	1262500	-3512500	22	0.057095781	0.082108115	0.000134267	0.037037037	0.452452452	0.252252252
1262500:-3537500	1262500	-3537500	19	0.068440514	0.088968059	0.000183028	0.39039039	0.85985986	0.797797798
1262500:-3562500	1262500	-3562500	15	0.04019228	0.064408442	9.46E-05	0.21021021	0.545545546	0.425425425
1262500:-3587500	1262500	-3587500	9	0.038070122	0.061106759	0.000107231	0.798798799	0.936936937	0.911911912
1262500:-3612500	1262500	-3612500	131	0.696091554	0.278845041	0.000874197	0.003003003	0.144144144	0.002002002
1262500:-3637500	1262500	-3637500	94	0.348114216	0.251527186	0.000682909	0	0.88988989	0.062062062
1262500:-3662500	1262500	-3662500	35	0.114149145	0.076051033	0.000109741	0.026026026	0	0
1262500:-3687500	1262500	-3687500	29	0.07560828	0.085034466	0.000144775	0.006006006	0.046046046	0.048048048
1262500:-3712500	1262500	-3712500	51	0.174590568	0.12692929	0.000307814	0.002002002	0.036036036	0.059059059
1262500:-3737500	1262500	-3737500	21	0.069100048	0.100691866	0.000172213	0.227227227	0.931931932	0.596596597
1262500:-3762500	1262500	-3762500	62	0.202239479	0.159760281	0.000309306	0	0.157157157	0.004004004
1262500:-3787500	1262500	-3787500	67	0.252617383	0.206670576	0.000560068	0.004004004	0.945945946	0.371371371
1262500:-3812500	1262500	-3812500	29	0.123406281	0.106689813	0.000215549	0.311311311	0.611611612	0.384384384
1287500:-3312500	1287500	-3312500	29	0.219104885	0.072418906	0.000257556	0.834834835	0.001001001	0.605605606
1287500:-3337500	1287500	-3337500	26	0.144981089	0.111526849	0.000312821	0.624624625	0.903903904	0.853853854
1287500:-3362500	1287500	-3362500	33	0.249201672	0.085970748	0.000238206	0.818818819	0.012012012	0.32032032
1287500:-3387500	1287500	-3387500	37	0.155839657	0.112874024	0.000224154	0.19019019	0.291291291	0.119119119
1287500:-3412500	1287500	-3412500	12	0.094394792	0.050607597	7.25E-05	0.92992993	0.164164164	0.453453453
1287500:-3437500	1287500	-3437500	12	0.021871894	0.047971487	4.41E-05	0.076076076	0.066066066	0.025025025
1287500:-3462500	1287500	-3462500	71	0.225475073	0.175372438	0.000353398	0	0.125125125	0
1287500:-3487500	1287500	-3487500	42	0.127228534	0.101427823	0.000168432	0.004004004	0.002002002	0
1287500:-3512500	1287500	-3512500	155	0.930687689	0.320616383	0.001430638	0	0.288288288	0.042042042
1287500:-3537500	1287500	-3537500	30	0.125804877	0.080437505	0.000172349	0.297297297	0.004004004	0.126126126
1287500:-3562500	1287500	-3562500	25	0.100430407	0.10501205	0.000225174	0.317317317	0.828828829	0.650650651
1287500:-3587500	1287500	-3587500	20	0.076959694	0.081410585	0.00012694	0.393393393	0.595595596	0.335335335
1287500:-3612500	1287500	-3612500	8	0.030139552	0.058456505	8.73E-05	0.837837838	0.95995996	0.92992993
1287500:-3637500	1287500	-3637500	71	0.763448506	0.217326405	0.001536778	0.938938939	0.974974975	0.990990991
1287500:-3662500	1287500	-3662500	96	0.365772462	0.21859384	0.000506203	0	0.094094094	0
1287500:-3687500	1287500	-3687500	35	0.10808036	0.098656654	0.000156384	0.021021021	0.089089089	0.008008008
1287500:-3712500	1287500	-3712500	50	0.235093873	0.130181696	0.000478643	0.201201201	0.089089089	0.633633634
1287500:-3737500	1287500	-3737500	39	0.171121147	0.09840431	0.000204884	0.218218218	0.011011011	0.032032032
1287500:-3762500	1287500	-3762500	54	0.19653823	0.151552571	0.000344674	0.006006006	0.31031031	0.098098098
1287500:-3787500	1287500	-3787500	91	0.337531268	0.216924835	0.000531473	0	0.211211211	0.001001001
1287500:-3812500	1287500	-3812500	157	1.184169294	0.329892995	0.001477572	0.047047047	0.472472472	0.06006006
1312500:-3312500	1312500	-3312500	13	0.032826729	0.046593345	4.27E-05	0.255255255	0.009009009	0.003003003
1312500:-3337500	1312500	-3337500	136	1.045599191	0.261111257	0.001245927	0.106106106	0.002002002	0.071071071
1312500:-3362500	1312500	-3362500	51	0.230438289	0.127192178	0.000261734	0.16016016	0.04004004	0.016016016
1312500:-3387500	1312500	-3387500	67	0.294992235	0.181969427	0.000481687	0.059059059	0.441441441	0.167167167
1312500:-3412500	1312500	-3412500	77	0.371647848	0.194879697	0.000513501	0.064064064	0.271271271	0.075075075
1312500:-3437500	1312500	-3437500	55	0.22423981	0.148471276	0.000333873	0.058058058	0.207207207	0.079079079
1312500:-3462500	1312500	-3462500	18	0.054037558	0.05674481	7.92E-05	0.203203203	0.007007007	0.045045045
1312500:-3487500	1312500	-3487500	23	0.048120744	0.088585266	0.000149536	0	0.55955956	0.305305305
1312500:-3512500	1312500	-3512500	65	0.226535664	0.137181538	0.000283554	0.002002002	0.002002002	0
1312500:-3537500	1312500	-3537500	17	0.052208611	0.066328349	8.23E-05	0.284284284	0.347347347	0.13013013
1312500:-3562500	1312500	-3562500	75	0.356114456	0.169760565	0.000470628	0.066066066	0.027027027	0.023023023
1312500:-3587500	1312500	-3587500	32	0.110171252	0.102322719	0.000205312	0.081081081	0.314314314	0.215215215
1312500:-3612500	1312500	-3612500	42	0.10967164	0.128665536	0.000205769	0	0.391391391	0.015015015
1312500:-3637500	1312500	-3637500	5	0.011152785	0.035238045	3.55E-05	0.801801802	0.730730731	0.818818819
1312500:-3662500	1312500	-3662500	48	0.170362016	0.146404002	0.00032849	0.013013013	0.51951952	0.2002002
1312500:-3687500	1312500	-3687500	67	0.228744913	0.16755284	0.00039142	0	0.144144144	0.019019019
1312500:-3712500	1312500	-3712500	30	0.106960855	0.100584501	0.000167413	0.135135135	0.419419419	0.106106106
1312500:-3737500	1312500	-3737500	48	0.165126909	0.139115871	0.000286515	0.015015015	0.335335335	0.078078078
1312500:-3762500	1312500	-3762500	84	0.382721992	0.213609976	0.000634975	0.016016016	0.414414414	0.148148148
1312500:-3787500	1312500	-3787500	129	0.643850684	0.289004093	0.000930242	0	0.437437437	0.004004004
1312500:-3812500	1312500	-3812500	120	0.565652958	0.277588973	0.000889425	0.001001001	0.533533534	0.017017017
1337500:-3312500	1337500	-3312500	42	0.244624706	0.093197209	0.000265553	0.530530531	0	0.146146146
1337500:-3337500	1337500	-3337500	113	0.840939897	0.204250986	0.000884374	0.277277277	0	0.051051051
1337500:-3362500	1337500	-3362500	41	0.133812804	0.116037226	0.000240082	0.015015015	0.156156156	0.1001001
1337500:-3387500	1337500	-3387500	21	0.064358446	0.063233332	9.76E-05	0.144144144	0.006006006	0.046046046
1337500:-3412500	1337500	-3412500	7	0.015007674	0.032807663	2.88E-05	0.594594595	0.046046046	0.09009009
1337500:-3437500	1337500	-3437500	25	0.096647237	0.069763954	0.000137147	0.279279279	0.004004004	0.121121121
1337500:-3462500	1337500	-3462500	20	0.057135842	0.079101968	0.000119207	0.095095095	0.546546547	0.268268268
1337500:-3487500	1337500	-3487500	7	0.026608873	0.041466302	4.88E-05	0.854854855	0.642642643	0.760760761
1337500:-3512500	1337500	-3512500	69	0.4227635	0.181347219	0.0004322	0.437437437	0.29029029	0.035035035
1337500:-3537500	1337500	-3537500	15	0.417328514	0.05694969	0.000450708	0.998998999	0.122122122	0.994994995
1337500:-3562500	1337500	-3562500	64	0.264352597	0.183602449	0.000457586	0.031031031	0.645645646	0.18018018
1337500:-3587500	1337500	-3587500	14	0.050502378	0.078282319	0.000197717	0.525525526	0.940940941	0.931931932
1337500:-3612500	1337500	-3612500	21	0.056911261	0.082800543	0.000126167	0.065065065	0.568568569	0.263263263
1337500:-3637500	1337500	-3637500	15	0.041167428	0.089303139	0.000158065	0.243243243	0.985985986	0.833833834
1337500:-3662500	1337500	-3662500	10	0.041907198	0.075484164	0.000127592	0.784784785	0.992992993	0.922922923
1337500:-3687500	1337500	-3687500	79	0.270968309	0.193284758	0.000441541	0	0.178178178	0.008008008
1337500:-3712500	1337500	-3712500	99	0.547625759	0.225866368	0.00065369	0.06006006	0.115115115	0.011011011
1337500:-3737500	1337500	-3737500	37	0.127137786	0.099953031	0.000180735	0.047047047	0.032032032	0.023023023
1337500:-3762500	1337500	-3762500	71	0.271115672	0.178519267	0.000429601	0.005005005	0.175175175	0.025025025
1337500:-3787500	1337500	-3787500	29	0.103392784	0.09001358	0.00016278	0.12012012	0.156156156	0.125125125
1337500:-3812500	1337500	-3812500	90	0.34396936	0.182791535	0.000419632	0	0.003003003	0
1362500:-3312500	1362500	-3312500	14	0.092457959	0.053056656	0.000129732	0.882882883	0.085085085	0.777777778
1362500:-3337500	1362500	-3337500	49	0.185448753	0.14691486	0.000344686	0.042042042	0.446446446	0.203203203
1362500:-3362500	1362500	-3362500	41	0.157461705	0.121136871	0.000235347	0.076076076	0.262262262	0.068068068
1362500:-3387500	1362500	-3387500	21	0.204515325	0.087180435	0.000274458	0.941941942	0.676676677	0.900900901
1362500:-3412500	1362500	-3412500	68	0.265246981	0.173887461	0.000440852	0.008008008	0.185185185	0.058058058
1362500:-3437500	1362500	-3437500	25	0.124506447	0.086065738	0.000203419	0.55955956	0.3003003	0.574574575
1362500:-3462500	1362500	-3462500	10	0.029041955	0.055386264	7.25E-05	0.57957958	0.837837838	0.713713714
1362500:-3487500	1362500	-3487500	26	0.074443238	0.082351974	0.000114532	0.032032032	0.124124124	0.016016016
1362500:-3512500	1362500	-3512500	41	0.132375642	0.112250475	0.000273514	0.016016016	0.102102102	0.214214214
1362500:-3537500	1362500	-3537500	11	0.03025939	0.047832185	6.31E-05	0.507507508	0.166166166	0.461461461
1362500:-3562500	1362500	-3562500	20	0.052021094	0.090486069	0.000149771	0.054054054	0.813813814	0.498498498
1362500:-3587500	1362500	-3587500	23	0.070002052	0.104082916	0.000165046	0.113113113	0.904904905	0.443443443
1362500:-3612500	1362500	-3612500	31	0.125485093	0.130112125	0.000291256	0.229229229	0.960960961	0.671671672
1362500:-3637500	1362500	-3637500	15	0.05679188	0.057181937	0.00010775	0.50950951	0.136136136	0.561561562
1362500:-3662500	1362500	-3662500	35	0.146288298	0.100471174	0.000205675	0.22022022	0.106106106	0.116116116
1362500:-3687500	1362500	-3687500	33	0.141485559	0.129981684	0.000301487	0.269269269	0.914914915	0.62962963
1362500:-3712500	1362500	-3712500	20	0.075078369	0.086094192	0.000183119	0.345345345	0.730730731	0.673673674
1362500:-3737500	1362500	-3737500	21	0.057572472	0.086264655	0.000138704	0.074074074	0.64964965	0.362362362
1362500:-3762500	1362500	-3762500	48	0.120010885	0.146046118	0.000256635	0	0.477477477	0.022022022
1362500:-3787500	1362500	-3787500	38	0.147373817	0.105717666	0.000269647	0.113113113	0.082082082	0.3003003
1362500:-3812500	1362500	-3812500	44	0.133416642	0.10857343	0.000190781	0.001001001	0.012012012	0.002002002
1387500:-3312500	1387500	-3312500	8	0.061835832	0.043370702	0.000119981	0.963963964	0.505505506	0.95995996
1387500:-3337500	1387500	-3337500	27	0.123122627	0.086763255	0.000161472	0.418418418	0.18018018	0.171171171
1387500:-3362500	1387500	-3362500	36	0.123850686	0.109634867	0.000201644	0.056056056	0.237237237	0.075075075
1387500:-3387500	1387500	-3387500	12	0.027055152	0.067095275	8.10E-05	0.238238238	0.873873874	0.580580581
1387500:-3412500	1387500	-3412500	10	0.026765405	0.061785932	7.92E-05	0.525525526	0.923923924	0.754754755
1387500:-3437500	1387500	-3437500	29	0.149021955	0.106280273	0.000243434	0.562562563	0.600600601	0.57957958
1387500:-3462500	1387500	-3462500	98	0.419999828	0.217279257	0.000630528	0	0.06006006	0.012012012
1387500:-3487500	1387500	-3487500	22	0.090227664	0.074459049	0.000129965	0.418418418	0.167167167	0.248248248
1387500:-3512500	1387500	-3512500	61	0.244421194	0.16233872	0.000370038	0.028028028	0.241241241	0.041041041
1387500:-3537500	1387500	-3537500	21	0.067197351	0.076789796	0.000105229	0.183183183	0.331331331	0.096096096
1387500:-3562500	1387500	-3562500	10	0.031762865	0.052991841	8.23E-05	0.642642643	0.735735736	0.778778779
1387500:-3587500	1387500	-3587500	7	0.009881245	0.058546682	6.69E-05	0.102102102	0.984984985	0.892892893
1387500:-3612500	1387500	-3612500	4	0.004256138	0.030946623	2.06E-05	0.074074074	0.675675676	0.279279279
1387500:-3637500	1387500	-3637500	15	0.045155385	0.080769593	0.000130679	0.312312312	0.913913914	0.72972973
1387500:-3662500	1387500	-3662500	22	0.076917999	0.085668439	0.00014071	0.243243243	0.561561562	0.289289289
1387500:-3687500	1387500	-3687500	46	0.157721045	0.120877483	0.000219943	0.011011011	0.081081081	0.008008008
1387500:-3712500	1387500	-3712500	28	0.088104892	0.108794774	0.000219126	0.06006006	0.728728729	0.461461461
1387500:-3737500	1387500	-3737500	13	0.029041141	0.08279541	0.000146912	0.156156156	0.98998999	0.861861862
1387500:-3762500	1387500	-3762500	26	0.068579115	0.084375302	0.000122126	0.014014014	0.194194194	0.029029029
1387500:-3787500	1387500	-3787500	115	0.409965279	0.251348725	0.000613886	0	0.097097097	0
1387500:-3812500	1387500	-3812500	35	0.1699399	0.102755117	0.000218911	0.43043043	0.139139139	0.178178178
1412500:-3312500	1412500	-3312500	21	0.058147328	0.086203638	0.000128629	0.071071071	0.654654655	0.285285285
1412500:-3337500	1412500	-3337500	108	0.5088216	0.221165603	0.000640593	0.001001001	0.013013013	0.002002002
1412500:-3362500	1412500	-3362500	26	0.124176422	0.098843479	0.000280077	0.476476476	0.620620621	0.804804805
1412500:-3387500	1412500	-3387500	24	0.063821922	0.086179811	0.000123344	0.028028028	0.413413413	0.088088088
1412500:-3412500	1412500	-3412500	25	0.090461712	0.073637245	0.000121996	0.214214214	0.02002002	0.049049049
1412500:-3437500	1412500	-3437500	33	0.110097417	0.109633127	0.000215748	0.046046046	0.421421421	0.217217217
1412500:-3462500	1412500	-3462500	15	0.030796216	0.049808633	4.90E-05	0.064064064	0.004004004	0.003003003
1412500:-3487500	1412500	-3487500	88	0.936398707	0.190103073	0.000634226	0.897897898	0.012012012	0.076076076
1412500:-3512500	1412500	-3512500	62	0.219130109	0.202763303	0.000528308	0.002002002	0.985985986	0.428428428
1412500:-3537500	1412500	-3537500	26	0.087010987	0.085202508	0.000180706	0.127127127	0.22022022	0.362362362
1412500:-3562500	1412500	-3562500	17	0.064557319	0.064318255	8.74E-05	0.436436436	0.236236236	0.167167167
1412500:-3587500	1412500	-3587500	5	0.033126508	0.034823879	8.01E-05	0.978978979	0.706706707	0.980980981
1412500:-3612500	1412500	-3612500	6	0.015689263	0.03749417	4.40E-05	0.814814815	0.581581582	0.805805806
1412500:-3637500	1412500	-3637500	34	0.148533411	0.106230833	0.000252436	0.296296296	0.277277277	0.364364364
1412500:-3662500	1412500	-3662500	13	0.040242268	0.059853478	9.32E-05	0.442442442	0.568568569	0.603603604
1412500:-3687500	1412500	-3687500	133	0.528837008	0.266651601	0.000719773	0	0.013013013	0
1412500:-3712500	1412500	-3712500	20	0.0542792	0.073259638	0.000112271	0.077077077	0.328328328	0.2002002
1412500:-3737500	1412500	-3737500	64	0.221712424	0.17853066	0.000412065	0.002002002	0.502502503	0.071071071
1412500:-3762500	1412500	-3762500	71	0.660266976	0.202728695	0.001987215	0.882882883	0.806806807	0.991991992
1412500:-3787500	1412500	-3787500	48	0.153410561	0.144620674	0.000266538	0.008008008	0.48048048	0.034034034
1412500:-3812500	1412500	-3812500	60	0.24982812	0.185448491	0.000479401	0.046046046	0.858858859	0.344344344
1437500:-3312500	1437500	-3312500	8	0.027975328	0.055107587	8.27E-05	0.802802803	0.925925926	0.90990991
1437500:-3337500	1437500	-3337500	9	0.029037248	0.040153969	3.86E-05	0.701701702	0.071071071	0.125125125
1437500:-3362500	1437500	-3362500	8	0.015807258	0.040126568	3.27E-05	0.424424424	0.228228228	0.087087087
1437500:-3387500	1437500	-3387500	24	0.140935545	0.067650461	0.000160688	0.700700701	0.004004004	0.324324324
1437500:-3412500	1437500	-3412500	8	0.018098733	0.036463695	3.24E-05	0.552552553	0.077077077	0.092092092
1437500:-3437500	1437500	-3437500	10	0.031119876	0.042882321	5.25E-05	0.632632633	0.075075075	0.381381381
1437500:-3462500	1437500	-3462500	9	0.044380513	0.050454775	0.000108078	0.868868869	0.786786787	0.92992993
1437500:-3487500	1437500	-3487500	18	0.048668053	0.072144627	0.00010419	0.114114114	0.476476476	0.256256256
1437500:-3512500	1437500	-3512500	117	0.656929933	0.232950731	0.000754101	0.015015015	0.003003003	0
1437500:-3537500	1437500	-3537500	33	0.08569996	0.10186412	0.000144955	0.002002002	0.243243243	0.01001001
1437500:-3562500	1437500	-3562500	10	0.064279561	0.049588275	0.000158717	0.925925926	0.516516517	0.95995996
1437500:-3587500	1437500	-3587500	31	0.232205196	0.096801069	0.000340512	0.834834835	0.248248248	0.81981982
1437500:-3612500	1437500	-3612500	15	0.041202084	0.056781085	7.88E-05	0.257257257	0.096096096	0.227227227
1437500:-3637500	1437500	-3637500	27	0.117548733	0.100465428	0.000198644	0.37037037	0.623623624	0.451451451
1437500:-3662500	1437500	-3662500	9	0.018159917	0.037723877	3.60E-05	0.365365365	0.026026026	0.071071071
1437500:-3687500	1437500	-3687500	48	0.328519874	0.152285916	0.000343535	0.690690691	0.670670671	0.219219219
1437500:-3712500	1437500	-3712500	14	0.049941628	0.063120953	9.07E-05	0.534534535	0.603603604	0.491491491
1437500:-3737500	1437500	-3737500	25	0.079737759	0.088478409	0.000152675	0.102102102	0.417417417	0.229229229
1437500:-3762500	1437500	-3762500	23	0.062866297	0.085703615	0.000126587	0.051051051	0.467467467	0.144144144
1437500:-3787500	1437500	-3787500	20	0.076067375	0.07172427	0.000104666	0.37037037	0.252252252	0.14014014
1437500:-3812500	1437500	-3812500	16	0.053570013	0.067217693	0.000121753	0.365365365	0.521521522	0.596596597
1462500:-3312500	1462500	-3312500	38	0.152264008	0.097407724	0.000169275	0.149149149	0.018018018	0.007007007
1462500:-3337500	1462500	-3337500	39	0.315920689	0.102253279	0.000296054	0.837837838	0.019019019	0.359359359
1462500:-3362500	1462500	-3362500	13	0.125229762	0.048933499	0.00011887	0.952952953	0.039039039	0.794794795
1462500:-3387500	1462500	-3387500	18	0.05681888	0.058521796	8.17E-05	0.246246246	0.021021021	0.07007007
1462500:-3412500	1462500	-3412500	23	0.103380927	0.079434878	0.000188175	0.488488488	0.268268268	0.571571572
1462500:-3437500	1462500	-3437500	48	0.212571902	0.14199467	0.000409182	0.176176176	0.406406406	0.505505506
1462500:-3462500	1462500	-3462500	45	0.200368559	0.128090791	0.000309165	0.186186186	0.223223223	0.196196196
1462500:-3487500	1462500	-3487500	49	0.205804825	0.152866871	0.000372956	0.103103103	0.637637638	0.335335335
1462500:-3512500	1462500	-3512500	18	0.160185687	0.064609571	0.000102283	0.931931932	0.13013013	0.263263263
1462500:-3537500	1462500	-3537500	17	0.05068596	0.077520616	0.000103899	0.241241241	0.737737738	0.354354354
1462500:-3562500	1462500	-3562500	50	0.222170455	0.13250526	0.000381042	0.135135135	0.125125125	0.309309309
1462500:-3587500	1462500	-3587500	6	0.011102743	0.035286063	2.63E-05	0.537537538	0.348348348	0.134134134
1462500:-3612500	1462500	-3612500	10	0.020412101	0.041614563	3.62E-05	0.255255255	0.052052052	0.024024024
1462500:-3637500	1462500	-3637500	6	0.034819069	0.033873888	5.95E-05	0.952952953	0.252252252	0.915915916
1462500:-3662500	1462500	-3662500	17	0.058702341	0.065468211	0.000106123	0.375375375	0.298298298	0.398398398
1462500:-3687500	1462500	-3687500	30	0.140996751	0.106959975	0.000339869	0.445445445	0.547547548	0.817817818
1462500:-3712500	1462500	-3712500	92	0.319441399	0.25729697	0.000636832	0	0.977977978	0.034034034
1462500:-3737500	1462500	-3737500	25	0.082334669	0.087581529	0.000158989	0.12012012	0.385385385	0.27027027
1462500:-3762500	1462500	-3762500	11	0.030656129	0.078116787	0.000130389	0.484484484	0.988988989	0.898898899
1462500:-3787500	1462500	-3787500	96	0.444099778	0.255390866	0.000783968	0.007007007	0.904904905	0.17017017
1462500:-3812500	1462500	-3812500	49	0.201728581	0.169679786	0.000434399	0.091091091	0.947947948	0.56956957
1487500:-3312500	1487500	-3312500	16	0.060542665	0.068006371	9.83E-05	0.528528529	0.547547548	0.411411411
1487500:-3337500	1487500	-3337500	17	0.067169051	0.0574456	0.000105053	0.51951952	0.027027027	0.358358358
1487500:-3362500	1487500	-3362500	11	0.025982838	0.0555127	6.28E-05	0.338338338	0.707707708	0.444444444
1487500:-3387500	1487500	-3387500	12	0.031413495	0.058887912	7.70E-05	0.332332332	0.712712713	0.527527528
1487500:-3412500	1487500	-3412500	46	0.161079243	0.127333571	0.000261052	0.015015015	0.189189189	0.056056056
1487500:-3437500	1487500	-3437500	24	0.062523229	0.091035436	0.000127083	0.021021021	0.566566567	0.119119119
1487500:-3462500	1487500	-3462500	29	0.18647107	0.115232409	0.000377705	0.73973974	0.826826827	0.886886887
1487500:-3487500	1487500	-3487500	9	0.083523328	0.049513049	0.000159402	0.962962963	0.743743744	0.963963964
1487500:-3512500	1487500	-3512500	8	0.021930835	0.043786622	4.36E-05	0.705705706	0.536536537	0.474474474
1487500:-3537500	1487500	-3537500	62	0.285943102	0.147578148	0.000408389	0.131131131	0.037037037	0.119119119
1487500:-3562500	1487500	-3562500	13	0.057314369	0.061294244	0.000132669	0.732732733	0.671671672	0.844844845
1487500:-3587500	1487500	-3587500	75	0.416728016	0.184741465	0.000744909	0.231231231	0.153153153	0.596596597
1487500:-3612500	1487500	-3612500	8	0.019721893	0.043233964	4.99E-05	0.604604605	0.467467467	0.611611612
1487500:-3637500	1487500	-3637500	32	0.122509857	0.113919499	0.000304119	0.167167167	0.621621622	0.663663664
1487500:-3662500	1487500	-3662500	9	0.020729963	0.041147821	3.73E-05	0.456456456	0.123123123	0.104104104
1487500:-3687500	1487500	-3687500	24	0.168125706	0.107496539	0.000289558	0.836836837	0.920920921	0.870870871
1487500:-3712500	1487500	-3712500	74	0.307672476	0.191242905	0.000612882	0.011011011	0.324324324	0.33033033
1487500:-3737500	1487500	-3737500	86	0.373176912	0.220847202	0.000667559	0.006006006	0.548548549	0.173173173
1487500:-3762500	1487500	-3762500	35	0.114221374	0.127420911	0.000230394	0.035035035	0.788788789	0.235235235
1487500:-3787500	1487500	-3787500	88	0.479554714	0.223056099	0.000793695	0.12012012	0.495495495	0.382382382
1487500:-3812500	1487500	-3812500	41	0.256436807	0.152882001	0.000487471	0.613613614	0.943943944	0.835835836
1512500:-3312500	1512500	-3312500	16	0.061354605	0.050641987	6.85E-05	0.512512513	0.003003003	0.064064064
1512500:-3337500	1512500	-3337500	24	0.253908717	0.08916374	0.00031267	0.955955956	0.498498498	0.897897898
1512500:-3362500	1512500	-3362500	11	0.042955077	0.06164838	0.000106273	0.718718719	0.848848849	0.82982983
1512500:-3387500	1512500	-3387500	2	0.003910845	0.019563868	1.22E-05	0.85985986	0.335335335	0.291291291
1512500:-3412500	1512500	-3412500	13	0.04147215	0.052991897	8.13E-05	0.496496496	0.184184184	0.489489489
1512500:-3437500	1512500	-3437500	6	0.010662617	0.047891231	5.67E-05	0.462462462	0.965965966	0.928928929
1512500:-3462500	1512500	-3462500	9	0.051434883	0.050244936	9.09E-05	0.913913914	0.781781782	0.892892893
1512500:-3487500	1512500	-3487500	10	0.068315087	0.066195554	0.00012424	0.915915916	0.962962963	0.933933934
1512500:-3512500	1512500	-3512500	11	0.047674656	0.053545856	8.04E-05	0.76976977	0.575575576	0.66966967
1512500:-3537500	1512500	-3537500	9	0.027221999	0.042751579	5.64E-05	0.688688689	0.198198198	0.600600601
1512500:-3562500	1512500	-3562500	29	0.110068314	0.07756446	0.000203565	0.171171171	0.005005005	0.356356356
1512500:-3587500	1512500	-3587500	28	1.446389352	0.091781509	0.001205752	1	0.269269269	0.995995996
1512500:-3612500	1512500	-3612500	90	0.488642574	0.21482588	0.000646483	0.1001001	0.173173173	0.074074074
1512500:-3637500	1512500	-3637500	63	0.427123503	0.15571419	0.000569196	0.621621622	0.09009009	0.51951952
1512500:-3662500	1512500	-3662500	99	0.549633639	0.232176719	0.00077881	0.079079079	0.204204204	0.115115115
1512500:-3687500	1512500	-3687500	60	0.489434239	0.178520136	0.001267505	0.803803804	0.726726727	0.977977978
1512500:-3712500	1512500	-3712500	89	0.469371334	0.213078501	0.000655678	0.1001001	0.196196196	0.106106106
1512500:-3737500	1512500	-3737500	45	0.165004075	0.167906033	0.000385686	0.045045045	0.985985986	0.533533534
1512500:-3762500	1512500	-3762500	37	0.25336701	0.099856527	0.000315657	0.742742743	0.046046046	0.494494494
1512500:-3787500	1512500	-3787500	86	0.510654192	0.224489754	0.00081608	0.242242242	0.637637638	0.49049049
1512500:-3812500	1512500	-3812500	105	0.564616484	0.273289072	0.000998278	0.028028028	0.927927928	0.328328328
1537500:-3312500	1537500	-3312500	26	0.075501496	0.099392066	0.000161592	0.036036036	0.620620621	0.229229229
1537500:-3337500	1537500	-3337500	25	0.078476973	0.096790757	0.000168505	0.093093093	0.63963964	0.349349349
1537500:-3362500	1537500	-3362500	66	0.309369094	0.136194601	0.000286484	0.093093093	0	0
1537500:-3387500	1537500	-3387500	20	0.065214743	0.068785369	0.00013208	0.209209209	0.114114114	0.364364364
1537500:-3412500	1537500	-3412500	8	0.027990424	0.037307959	4.95E-05	0.792792793	0.072072072	0.604604605
1537500:-3437500	1537500	-3437500	10	0.039825737	0.052869007	6.75E-05	0.766766767	0.725725726	0.653653654
1537500:-3462500	1537500	-3462500	92	0.546326105	0.220071653	0.000790293	0.163163163	0.194194194	0.267267267
1537500:-3487500	1537500	-3487500	27	0.10630769	0.105828716	0.00021309	0.268268268	0.736736737	0.508508509
1537500:-3512500	1537500	-3512500	50	0.192635891	0.120640091	0.00026434	0.043043043	0.023023023	0.02002002
1537500:-3537500	1537500	-3537500	35	0.200043792	0.100861852	0.000269575	0.604604605	0.124124124	0.444444444
1537500:-3562500	1537500	-3562500	12	0.025266921	0.050621482	5.40E-05	0.184184184	0.188188188	0.144144144
1537500:-3587500	1537500	-3587500	30	0.088667769	0.095859241	0.000166346	0.013013013	0.262262262	0.096096096
1537500:-3612500	1537500	-3612500	180	1.199518971	0.36051004	0.001481502	0.001001001	0.343343343	0
1537500:-3637500	1537500	-3637500	52	0.275173227	0.144671366	0.000409611	0.345345345	0.28028028	0.378378378
1537500:-3662500	1537500	-3662500	30	0.168118628	0.108239296	0.000315934	0.607607608	0.58958959	0.762762763
1537500:-3687500	1537500	-3687500	26	0.097030903	0.07347724	0.000143268	0.197197197	0.007007007	0.121121121
1537500:-3712500	1537500	-3712500	66	0.255739589	0.188348591	0.000450218	0.009009009	0.660660661	0.111111111
1537500:-3737500	1537500	-3737500	65	0.267686839	0.19597969	0.000511572	0.032032032	0.874874875	0.288288288
1537500:-3762500	1537500	-3762500	39	0.145106996	0.150867725	0.000401733	0.083083083	0.977977978	0.765765766
1537500:-3787500	1537500	-3787500	107	0.822352762	0.274852546	0.001555499	0.429429429	0.920920921	0.856856857
1537500:-3812500	1537500	-3812500	31	0.106157365	0.10778512	0.000234204	0.083083083	0.521521522	0.41041041
